# Supplementary material for: Mechanistic interpretation of non-coding variants for discovering transcriptional regulators of drug response
Source: BMC Biol. 2019 Jul 30;17:62. doi: 10.1186/s12915-019-0679-8 (PMC6664756; doi:10.1186/s12915-019-0679-8)
Supplement: Supplementary file 3 — Transcription factor binding motifs. We obtained 239 PWMs from three different data sources: (1) factor book motifs processed by ENCODE UCSC; (2) motifs downloaded from Factorbook; (3) HOCOMOCO Human (v10) motifs. STAP models are trained separately for each motif. We excluded a motif if the maximum prediction of the corresponding STAP model is too small (< 0.5). The remaining 225 PWMs, which were used in further analysis, are included in Additional file 3. (TXT 72 kb) [file 12915_2019_679_MOESM3_ESM.txt]

ATF2_FB_1.wtmx
>ATF2	11	0.001
0.409091	0.163636	0.318182	0.109091 
0.000000	0.063636	0.100000	0.836364 
0.000000	0.054545	0.281818	0.663636 
0.163636	0.000000	0.745455	0.090909 
0.000000	1.000000	0.000000	0.000000 
0.290909	0.054545	0.654545	0.000000 
0.000000	0.009091	0.000000	0.990909 
0.018182	0.981818	0.000000	0.000000 
1.000000	0.000000	0.000000	0.000000 
0.000000	0.363636	0.109091	0.527273 
0.100000	0.581818	0.090909	0.227273 
<

ATF2_GM12878_1.wtmx
>ATF2	11	1
96	28	30	6
0	0	0	160
0	0	137	23
155	0	0	5
4	138	17	1
93	33	22	12
10	5	3	142
12	147	1	0
160	0	0	0
1	47	6	106
7	75	21	57
<

ATF2_GM12878_2.wtmx
>ATF2	15	1
25	0	8	179
3	24	143	42
212	0	0	0
4	77	110	21
2	0	0	210
39	168	5	0
212	0	0	0
50	11	30	121
132	18	0	62
65	28	35	84
29	100	22	61
50	34	72	56
85	20	81	26
83	23	76	30
154	39	13	6
<

ATF2_GM12878_3.wtmx
>ATF2	11	1
38	0	86	10
51	1	76	6
109	0	25	0
117	0	9	8
19	52	63	0
58	0	0	76
0	0	134	0
114	0	20	0
105	0	29	0
128	0	6	0
36	43	55	0
<

ATF2_GM12878_5.wtmx
>ATF2	6	1
0	116	0	0
0	116	0	0
72	44	0	0
0	116	0	0
116	0	0	0
0	0	116	0
<

ATF2_HOCO_B.wtmx
>ATF2	9	0.001
0.2913793103448275	0.2417241379310346	0.36862068965517236	0.09827586206896544
0.0	0.0	0.0	1.0
0.0	0.02344827586206899	0.9517241379310346	0.02482758620689659
1.0	0.0	0.0	0.0
0.011034482758620697	0.7710344827586209	0.07862068965517248	0.13931034482758597
0.0	0.031724137931034485	0.9241379310344828	0.04413793103448278
0.05379310344827587	0.09379310344827596	0.02482758620689659	0.8275862068965516
0.3144827586206897	0.5179310344827586	0.08000000000000003	0.08758620689655172
0.785862068965517	0.08931034482758632	0.0658620689655173	0.05896551724137939
<

BATF_FB_1.wtmx
>BATF	14	0.001
0.336842	0.166316	0.248421	0.248421 
0.240000	0.273684	0.416842	0.069474 
0.387368	0.174737	0.294737	0.143158 
0.193684	0.229474	0.418947	0.157895 
0.298947	0.071579	0.450526	0.178947 
0.328421	0.263158	0.374737	0.033684 
0.000000	0.000000	0.000000	1.000000 
0.000000	0.000000	0.991579	0.008421 
1.000000	0.000000	0.000000	0.000000 
0.056842	0.328421	0.578947	0.035789 
0.006316	0.000000	0.000000	0.993684 
0.046316	0.953684	0.000000	0.000000 
1.000000	0.000000	0.000000	0.000000 
0.008421	0.296842	0.200000	0.494737 
<

BATF_GM12878_1.wtmx
>BATF	17	1
82	43	6	369
24	86	314	76
480	2	7	11
10	178	283	29
6	7	0	487
46	440	14	0
500	0	0	0
126	12	52	310
289	36	2	173
153	93	70	184
64	236	52	148
124	56	237	83
277	37	143	43
205	34	204	57
414	51	17	18
94	170	172	64
92	138	51	219
<

BATF_GM12878_2.wtmx
>BATF	15	1
6	49	11	21
10	38	4	35
13	26	8	40
19	13	20	35
0	41	26	20
8	4	5	70
0	33	4	50
0	10	0	77
0	87	0	0
58	0	0	29
0	58	23	6
2	0	0	85
0	4	6	77
0	62	0	25
4	61	0	22
<

BATF_GM12878_3.wtmx
>BATF	8	1
59	24	16	0
0	0	0	99
0	0	99	0
99	0	0	0
0	36	63	0
0	0	0	99
38	61	0	0
99	0	0	0
<

BATF_GM12878_4.wtmx
>BATF	8	1
60	0	22	0
53	0	29	0
0	82	0	0
0	82	0	0
82	0	0	0
0	82	0	0
54	0	0	28
0	26	56	0
<

BATF_GM12878_5.wtmx
>BATF	15	1
13	4	0	0
13	0	2	2
0	3	13	1
2	0	0	15
0	2	3	12
0	0	0	17
0	17	0	0
16	0	0	1
2	8	0	7
0	4	0	13
2	10	0	5
0	0	0	17
1	0	15	1
17	0	0	0
7	6	4	0
<

BATF_HOCO_A.wtmx
>BATF	18	0.001
0.49355668119035967	0.09504665329259662	0.23813425185653828	0.17326241366050554
0.11609921922748334	0.3591265401802908	0.2958691009944652	0.22890513959776074
0.04233330993502592	0.021690190193261825	0.1344208344490328	0.8015556654226794
0.13962683506063314	0.3443810881612324	0.05628002877638462	0.4597120480017498
0.0968677223923734	0.32830587368289343	0.06159931899075248	0.5132270849339807
0.17591572777627795	0.4762040108303973	0.0855836003614571	0.26229666103186766
0.27898324115349554	0.11070244632251387	0.418077024356624	0.1922372881673665
0.35579509891232786	0.11072698829415399	0.19065096954992422	0.34282694324359386
0.2941880219470696	0.017546534667057252	0.10298897375153077	0.5852764696343423
0.619643770369304	0.09822620107008574	0.024218323937150277	0.2579117046234601
0.0	0.0	0.0	1.0
0.0021240607739477246	0.015575330418732249	0.897547019207509	0.08475358959981096
0.9663679827311668	0.0	0.010217570806418146	0.02341444646241523
0.07533533025085974	0.5214503493845389	0.38131450458222127	0.021899815782380098
0.03319012719414137	0.013113888921860843	0.0037879963505195475	0.9499079875334783
0.2130382804643988	0.6167978539825044	0.13277087524942938	0.037392990303667474
0.727073791331076	0.019184548283184555	0.09703806674945355	0.15670359363628591
0.1602420710716508	0.17878735301799684	0.39755517167958765	0.2634154042307647
<

BATF_HOCO_S.wtmx
>BATF	10	0.001
0.411650875747768	0.30390548174780896	0.14335905318076297	0.14108458932366
0.04916409460739512	0.0	0.01035558697527012	0.9404803184173347
0.0	0.03468046147548059	0.8728133269747702	0.09250621154974917
0.958082219446556	0.0	0.0035964214817117966	0.03832135907173215
0.0	0.0	0.9373611504491358	0.06263884955086424
0.0005303519632248794	0.011034404772245305	0.035116053745843	0.9533191895186868
0.08809808473436986	0.9093819613723444	0.002519953893285666	0.0
0.9931333954709664	0.0	0.0	0.0068666045290335835
0.12301194930676888	0.14200593705105985	0.2618875219663628	0.4730945916758086
0.3874820058916468	0.18953513027715888	0.09286155609828264	0.33012130773291176
<

BCL11A_GM12878_1.wtmx
>BCL11A	19	1
42	81	28	47
54	49	35	60
81	28	44	45
17	63	67	51
18	13	13	154
12	51	21	114
0	31	2	165
1	192	0	5
180	2	5	11
2	104	75	17
6	0	0	192
2	0	0	196
2	179	1	16
9	162	0	27
16	48	21	113
13	116	29	40
45	53	7	93
41	36	15	106
47	30	23	98
<

BCL11A_GM12878_2.wtmx
>BCL11A	15	1
13	15	63	176
35	109	46	77
45	94	32	96
67	80	45	75
60	48	126	33
118	31	38	80
103	0	30	134
171	33	6	57
0	0	0	267
0	8	230	29
267	0	0	0
13	141	105	8
3	0	0	264
50	170	36	11
213	3	11	40
<

BCL11A_GM12878_3.wtmx
>BCL11A	8	1
0	0	0	183
0	0	183	0
0	0	0	183
0	0	183	0
0	0	183	0
0	26	33	124
0	54	28	101
50	0	41	92
<

BCL11A_GM12878_4.wtmx
>BCL11A	11	1
0	22	4	9
0	32	0	3
0	24	0	11
0	28	5	2
24	0	0	11
4	0	31	0
0	1	34	0
0	0	35	0
0	0	35	0
32	0	3	0
15	5	14	1
<

BCL11A_GM12878_5.wtmx
>BCL11A	15	1
0	0	0	30
1	0	28	1
4	1	23	2
0	0	28	2
2	0	28	0
9	0	21	0
10	10	0	10
12	0	14	4
0	0	25	5
7	1	21	1
10	0	18	2
1	3	26	0
12	5	4	9
4	0	20	6
2	2	26	0
<

BCL3_GM12878_1.wtmx
>BCL3	25	1
4	3	125	4
6	11	0	119
8	0	125	3
24	15	3	94
13	9	110	4
21	85	2	28
60	9	67	0
7	6	5	118
4	5	126	1
9	11	2	114
6	2	128	0
10	5	2	119
6	7	122	1
12	24	2	98
21	1	108	6
16	75	8	37
55	10	69	2
10	15	8	103
4	7	125	0
1	35	1	99
16	10	108	2
20	24	0	92
18	3	109	6
2	15	6	113
16	1	118	1
<

BCL3_GM12878_2.wtmx
>BCL3	22	1
77	2	34	3
0	93	1	22
72	9	26	9
8	79	6	23
51	1	43	21
0	88	7	21
78	1	26	11
1	112	0	3
101	0	8	7
5	99	0	12
79	1	23	13
0	88	7	21
62	11	28	15
6	85	4	21
66	4	35	11
3	81	9	23
88	5	23	0
0	113	0	3
94	3	8	11
2	80	6	28
67	0	43	6
6	86	0	24
<

BCL3_GM12878_3.wtmx
>BCL3	8	1
60	312	0	54
239	1	2	184
0	237	117	72
195	91	46	94
0	426	0	0
241	73	3	109
0	426	0	0
426	0	0	0
<

BCL3_GM12878_4.wtmx
>BCL3	11	1
5	0	102	7
2	0	112	0
0	0	112	2
72	2	40	0
81	20	13	0
107	0	7	0
34	11	36	33
18	46	13	37
25	89	0	0
2	112	0	0
13	93	0	8
<

BCL3_GM12878_5.wtmx
>BCL3	8	1
61	0	24	0
0	85	0	0
85	0	0	0
0	41	0	44
23	0	57	5
0	85	0	0
85	0	0	0
0	72	0	13
<

BHLHE40_FB_1.wtmx
>BHLHE40	10	0.001
0.193347	0.006237	0.538462	0.261954 
0.112266	0.887734	0.000000	0.000000 
1.000000	0.000000	0.000000	0.000000 
0.000000	0.948025	0.035343	0.016632 
0.056133	0.008316	0.935551	0.000000 
0.068607	0.029106	0.045738	0.856549 
0.000000	0.000000	1.000000	0.000000 
0.528067	0.367983	0.081081	0.022869 
0.155925	0.584200	0.193347	0.066528 
0.155925	0.322245	0.226611	0.295218 
<

BHLHE40_GM12878_1.wtmx
>BHLHE40	11	1
119	136	145	39
100	165	106	68
113	26	202	98
52	387	0	0
368	27	25	19
0	421	0	18
0	0	439	0
9	0	0	430
0	0	439	0
201	234	0	4
116	197	93	33
<

BHLHE40_GM12878_2.wtmx
>BHLHE40	21	1
1	23	1	2
18	5	4	0
3	21	3	0
25	1	0	1
0	24	3	0
20	1	6	0
0	22	0	5
20	5	2	0
0	27	0	0
24	1	1	1
2	25	0	0
21	4	0	2
0	21	0	6
24	1	2	0
1	24	1	1
27	0	0	0
0	19	4	4
14	5	7	1
2	24	0	1
22	2	1	2
1	24	0	2
<

BHLHE40_GM12878_3.wtmx
>BHLHE40	15	1
33	15	0	18
40	5	17	4
48	1	2	15
19	13	27	7
39	10	12	5
25	2	38	1
35	0	26	5
48	0	18	0
47	0	12	7
11	25	20	10
28	0	0	38
12	0	51	3
66	0	0	0
51	0	15	0
66	0	0	0
<

BHLHE40_GM12878_5.wtmx
>BHLHE40	8	1
58	0	0	0
0	0	58	0
0	0	58	0
58	0	0	0
58	0	0	0
23	0	35	0
0	25	0	33
0	22	36	0
<

EBF1_FB_1.wtmx
>EBF1	15	0.001
0.373737	0.123232	0.280808	0.222222 
0.115152	0.270707	0.416162	0.197980 
0.050505	0.363636	0.062626	0.523232 
0.000000	0.997980	0.002020	0.000000 
0.020202	0.743434	0.000000	0.236364 
0.000000	0.985859	0.000000	0.014141 
0.472727	0.008081	0.022222	0.496970 
0.195960	0.018182	0.682828	0.103030 
0.030303	0.000000	0.965657	0.004040 
0.137374	0.000000	0.846465	0.016162 
0.000000	0.000000	1.000000	0.000000 
0.844444	0.014141	0.121212	0.020202 
0.210101	0.402020	0.301010	0.086869 
0.222222	0.321212	0.084848	0.371717 
0.220202	0.224242	0.185859	0.369697 
<

EBF1_GM12878_1.wtmx
>EBF1	15	1
161	81	94	113
169	50	125	105
31	129	182	107
6	48	4	391
0	449	0	0
4	410	0	35
0	438	0	11
48	311	13	77
229	3	8	209
5	0	444	0
99	0	349	1
0	0	449	0
257	20	148	24
98	193	114	44
90	146	40	173
<

EBF1_GM12878_2.wtmx
>EBF1	15	1
0	17	17	1
0	16	0	19
0	0	29	6
2	33	0	0
0	35	0	0
19	16	0	0
0	22	0	13
0	35	0	0
1	3	0	31
13	3	17	2
1	6	28	0
4	3	0	28
0	0	35	0
1	0	32	2
5	18	2	10
<

EBF1_GM12878_3.wtmx
>EBF1	15	1
2	9	6	19
3	22	1	10
12	13	0	11
8	2	14	12
1	19	14	2
1	0	0	35
0	7	0	29
0	1	0	35
0	36	0	0
32	0	0	4
0	15	18	3
0	0	0	36
0	2	0	34
0	28	0	8
4	22	2	8
<

EBF1_GM12878_4.wtmx
>EBF1	15	1
21	0	18	42
2	0	79	0
17	0	60	4
0	10	69	2
31	12	6	32
11	7	57	6
29	0	35	17
15	0	66	0
24	0	53	4
24	4	51	2
22	20	39	0
73	0	0	8
0	0	81	0
32	7	42	0
29	7	43	2
<

EBF1_GM12878_5.wtmx
>EBF1	8	1
0	143	0	0
87	0	0	56
0	98	45	0
97	0	0	46
0	0	105	38
0	143	0	0
63	0	0	80
0	0	143	0
<

EGR1_FB_1.wtmx
>EGR1	22	0.001
0.143737	0.297741	0.478439	0.080082 
0.213552	0.258727	0.386037	0.141684 
0.190965	0.248460	0.457906	0.102669 
0.149897	0.178645	0.279261	0.392197 
0.034908	0.043121	0.921971	0.000000 
0.080082	0.856263	0.000000	0.063655 
0.000000	0.000000	1.000000	0.000000 
0.000000	0.006160	0.542094	0.451745 
0.053388	0.000000	0.946612	0.000000 
0.000000	0.000000	1.000000	0.000000 
0.000000	0.000000	1.000000	0.000000 
0.086242	0.714579	0.000000	0.199179 
0.004107	0.000000	0.985626	0.010267 
0.047228	0.020534	0.774127	0.158111 
0.242300	0.203285	0.433265	0.121150 
0.225873	0.172485	0.472279	0.129363 
0.170431	0.203285	0.498973	0.127310 
0.168378	0.318275	0.367556	0.145791 
0.182752	0.201232	0.453799	0.162218 
0.182752	0.248460	0.449692	0.119097 
0.112936	0.232033	0.492813	0.162218 
0.160164	0.234086	0.478439	0.127310 
<

EGR1_GM12878_1.wtmx
>EGR1	15	1
29	139	85	63
32	199	20	65
33	135	67	81
18	287	3	8
0	311	0	5
45	0	226	45
0	309	7	0
0	314	0	2
0	275	19	22
70	241	0	5
0	310	0	6
24	0	226	66
0	279	20	17
55	155	67	39
32	152	73	59
<

EGR1_GM12878_2.wtmx
>EGR1	30	1
30	19	0	23
22	13	28	9
19	13	30	10
26	39	4	3
10	22	6	34
1	26	13	32
0	22	4	46
3	29	8	32
4	17	22	29
3	25	13	31
6	30	3	33
7	17	8	40
6	28	0	38
11	38	3	20
8	44	12	8
14	30	0	28
7	17	20	28
4	22	15	31
3	26	9	34
21	34	0	17
3	27	7	35
8	43	3	18
14	38	0	20
3	43	1	25
17	28	0	27
1	28	26	17
11	32	16	13
12	12	22	26
8	39	13	12
1	33	0	38
<

EGR1_GM12878_4.wtmx
>EGR1	6	1
82	0	0	0
0	0	82	0
21	0	61	0
82	0	0	0
82	0	0	0
27	0	55	0
<

EGR1_GM12878_5.wtmx
>EGR1	21	1
3	10	0	1
10	0	1	3
1	8	3	2
11	0	0	3
4	10	0	0
11	1	1	1
2	12	0	0
0	9	0	5
7	7	0	0
6	7	1	0
8	6	0	0
6	3	4	1
1	12	0	1
8	0	2	4
3	9	2	0
11	2	0	1
0	13	1	0
8	3	0	3
0	10	4	0
9	2	3	0
3	10	0	1
<

EGR1_HOCO_A.wtmx
>EGR1	18	0.001
0.1896295982736669	0.19156113978981998	0.4392073234203014	0.17960193851621173
0.20886881398701926	0.20658137255636938	0.4462099185186495	0.13833989493796184
0.21229061027646162	0.14473041006003262	0.45167524830846323	0.19130373135504256
0.2700043527440379	0.14097784381632256	0.46805161521390964	0.12096618822572995
0.22220335592560495	0.07400850453137443	0.38017171013693013	0.32361642940609053
0.11580035509326286	0.08189665652592673	0.7568159607901401	0.04548702759067037
0.16814014740720057	0.48457587786519174	0.04924462833815367	0.2980393463894541
0.04066920252711068	0.041906885428337905	0.8086328663967948	0.10879104564775677
0.03486897931176771	0.007194771956943834	0.45114748752641787	0.5067887612048706
0.1608674703899077	0.0036553789106677803	0.8046175769014386	0.03085957379798595
0.007363554890608681	0.0	0.9757976020831635	0.0168388430262278
0.031115321820439974	0.03855276008223159	0.9145723679800977	0.015759550117230813
0.26229335407131926	0.4519484719253644	0.005994144062102238	0.279764029941214
0.18036295132567132	0.01125031784410702	0.7496203050089288	0.05876642582129283
0.07264137865861243	0.01127603814031117	0.7749971709515405	0.14108541224953583
0.23590487436763194	0.09162478075199738	0.5338518052328519	0.13861853964751875
0.27793534945747644	0.09757725622545164	0.4583649721748695	0.16612242214220244
0.21850681290989024	0.18348274977216694	0.48923672820560327	0.10877370911233958
<

EGR1_HOCO_S.wtmx
>EGR1	11	0.001
0.15150666485887052	0.18853955819751558	0.3184564378610387	0.34149733908257524
0.04400292854661192	0.06024920683205403	0.8827696044634276	0.012978260157906565
0.059980728352989926	0.8282803736017329	0.018625592603278705	0.0931133054419985
0.0036186884946924638	0.0009899388679386093	0.9935481315531811	0.0018432410841879201
0.009279862469007003	0.013382043875221458	0.49070025362463937	0.4866378400311322
0.07589490586265855	0.01931599921357218	0.9021532701432464	0.0026358247805228583
0.025493034307356572	0.06580145805574507	0.9011069173446413	0.0075985902922571
0.011936988399463751	0.010275244759001365	0.9777877668415349	0.0
0.0891080745678609	0.7484361318525177	0.0069467672584562585	0.1555090263211651
0.02161168795445194	0.007248949893569158	0.9556513513613385	0.015488010790640489
0.09059073803284583	0.0648663856486254	0.6095393542493189	0.23500352206920982
<

ELF1_FB_1.wtmx
>ELF1	11	0.001
0.372000	0.216000	0.360000	0.052000 
0.044000	0.804000	0.148000	0.004000 
0.066000	0.924000	0.006000	0.004000 
0.000000	0.000000	1.000000	0.000000 
0.000000	0.000000	1.000000	0.000000 
1.000000	0.000000	0.000000	0.000000 
0.988000	0.000000	0.002000	0.010000 
0.082000	0.052000	0.866000	0.000000 
0.028000	0.260000	0.040000	0.672000 
0.192000	0.126000	0.554000	0.128000 
0.200000	0.264000	0.446000	0.090000 
<

ELF1_GM12878_1.wtmx
>ELF1	14	1
41	243	131	75
37	295	87	71
274	31	148	37
0	439	13	38
0	0	0	490
0	0	0	490
0	490	0	0
0	490	0	0
0	2	429	59
2	138	329	21
44	152	238	56
76	75	49	290
49	137	95	209
51	219	121	99
<

ELF1_GM12878_2.wtmx
>ELF1	21	1
8	1	37	1
20	4	23	0
41	4	2	0
0	47	0	0
1	4	2	40
37	6	2	2
0	46	1	0
39	3	5	0
25	4	4	14
3	20	8	16
1	4	1	41
0	45	0	2
0	47	0	0
0	47	0	0
37	0	10	0
6	6	29	6
19	16	11	1
33	2	11	1
5	2	23	17
0	13	34	0
3	43	0	1
<

ELF1_GM12878_3.wtmx
>ELF1	8	1
66	0	70	23
0	133	0	26
0	0	0	159
0	0	0	159
0	159	0	0
0	159	0	0
0	0	156	3
0	44	95	20
<

ELF1_GM12878_4.wtmx
>ELF1	21	1
13	4	8	3
0	5	2	21
2	1	18	7
19	0	8	1
0	27	0	1
2	0	26	0
1	4	0	23
8	19	1	0
25	0	1	2
3	8	3	14
9	11	1	7
12	2	11	3
5	2	15	6
7	9	9	3
2	11	12	3
7	12	2	7
0	0	28	0
0	27	0	1
0	0	28	0
5	23	0	0
2	22	1	3
<

ELF1_GM12878_5.wtmx
>ELF1	21	1
1	13	2	0
3	7	5	1
1	0	15	0
0	16	0	0
0	16	0	0
16	0	0	0
0	0	0	16
0	12	3	1
1	1	0	14
0	2	0	14
4	1	5	6
4	1	10	1
5	2	4	5
2	1	4	9
4	6	4	2
5	6	2	3
0	1	14	1
0	1	15	0
1	0	15	0
0	15	0	1
12	1	3	0
<

ELF1_HOCO_A.wtmx
>ELF1	14	0.001
0.19574611415033197	0.2319027487624837	0.49572946679445307	0.07662167029273123
0.5254558039988317	0.1250394475940292	0.22633952728076293	0.1231652211263761
0.5409000675005661	0.1233971926029522	0.1899829288233038	0.1457198110731779
0.15143755393420819	0.4603231453163994	0.22831899183144447	0.15992030891794798
0.042467473237946925	0.72591802941858	0.20638810331446464	0.02522639402900857
0.3319760378924556	0.6450318029728772	0.00834345807285148	0.01464870106181564
0.009858780742149938	0.0018093931394139258	0.9866638852871235	0.001667940831312719
0.013511864840540315	0.0	0.9864881351594598	0.0
0.9860648816297538	0.0016349565440713736	0.0049906112048246866	0.007309550621350195
0.99469197469716	0.0	0.0	0.005308025302840035
0.08826886667546778	0.029655707168147794	0.8756136119181912	0.006461814238193292
0.10787460069616311	0.21937891888226538	0.07284309093175681	0.5999033894898147
0.1769903243498465	0.16838065757498075	0.5704583283737208	0.08417068970145203
0.19755167870791063	0.28984371462358965	0.42173671175566074	0.09086789491283907
<

EZH2_GM12878_1.wtmx
>EZH2	21	1
2	70	7	58
3	36	6	92
16	70	7	44
21	36	14	66
13	60	22	42
5	57	15	60
0	71	3	63
12	23	17	85
0	75	9	53
21	57	2	57
0	87	0	50
0	42	0	95
0	75	16	46
2	80	17	38
9	97	0	31
48	9	3	77
5	44	41	47
0	108	0	29
10	68	0	59
13	88	7	29
7	77	0	53
<

EZH2_GM12878_2.wtmx
>EZH2	30	1
10	5	11	43
5	9	37	18
6	6	23	34
0	10	30	29
9	17	17	26
18	0	42	9
6	9	8	46
9	1	34	25
5	0	23	41
8	20	19	22
10	1	16	42
4	10	37	18
0	4	7	58
2	5	58	4
2	8	26	33
6	5	24	34
12	2	29	26
6	3	15	45
0	15	17	37
11	0	1	57
0	8	39	22
14	0	1	54
12	2	34	21
2	7	52	8
4	7	1	57
9	7	21	32
9	9	28	23
0	14	28	27
16	7	22	24
6	3	21	39
<

EZH2_GM12878_3.wtmx
>EZH2	11	1
0	28	0	0
22	1	3	2
5	16	7	0
27	0	1	0
2	26	0	0
28	0	0	0
2	26	0	0
24	1	0	3
0	28	0	0
26	2	0	0
9	14	5	0
<

EZH2_GM12878_4.wtmx
>EZH2	10	1
6	22	23	13
2	48	0	14
0	0	0	64
0	0	64	0
8	12	0	44
0	0	64	0
0	0	64	0
0	4	5	55
0	19	0	45
26	0	2	36
<

FOXM1_FB_1.wtmx
>FOXM1	17	0.001
0.224000	0.214000	0.204000	0.358000 
0.170000	0.312000	0.296000	0.222000 
0.278000	0.318000	0.246000	0.158000 
0.110000	0.568000	0.122000	0.200000 
0.436000	0.018000	0.016000	0.530000 
0.496000	0.082000	0.368000	0.054000 
0.468000	0.006000	0.156000	0.370000 
0.126000	0.012000	0.844000	0.018000 
0.000000	0.282000	0.002000	0.716000 
0.888000	0.112000	0.000000	0.000000 
0.948000	0.052000	0.000000	0.000000 
0.994000	0.000000	0.002000	0.004000 
0.000000	0.790000	0.002000	0.208000 
0.976000	0.002000	0.006000	0.016000 
0.372000	0.186000	0.244000	0.198000 
0.336000	0.214000	0.294000	0.156000 
0.262000	0.244000	0.358000	0.136000 
<

FOXM1_GM12878_1.wtmx
>FOXM1	15	1
93	30	34	39
114	6	39	37
53	19	96	28
88	17	66	25
64	0	132	0
47	0	142	7
195	0	0	1
186	0	0	10
33	68	89	6
36	0	5	155
10	0	184	2
141	0	52	3
114	1	63	18
129	10	32	25
72	47	61	16
<

FOXM1_GM12878_2.wtmx
>FOXM1	15	1
15	0	3	154
0	7	125	40
171	1	0	0
4	76	72	20
0	4	1	167
9	160	3	0
172	0	0	0
36	5	20	111
82	19	8	63
54	40	13	65
16	88	8	60
45	22	48	57
71	10	63	28
59	38	58	17
126	22	12	12
<

FOXM1_GM12878_3.wtmx
>FOXM1	6	1
112	0	0	0
0	112	0	0
0	112	0	0
112	0	0	0
0	112	0	0
112	0	0	0
<

FOXM1_GM12878_4.wtmx
>FOXM1	11	1
20	0	31	28
4	0	75	0
12	0	62	5
47	0	32	0
79	0	0	0
79	0	0	0
27	19	21	12
7	21	0	51
6	71	2	0
0	79	0	0
16	56	3	4
<

FOXM1_GM12878_5.wtmx
>FOXM1	15	1
5	27	14	11
3	42	0	12
24	33	0	0
10	36	0	11
15	34	6	2
4	47	0	6
33	0	8	16
0	57	0	0
12	41	4	0
0	57	0	0
27	23	0	7
1	56	0	0
47	8	2	0
12	26	11	8
30	15	8	4
<

FOXM1_HOCO_D.wtmx
>FOXM1	13	0.001
0.09761904761904766	0.2595238095238091	0.3357142857142862	0.30714285714285716
0.0	0.15238095238095217	0.15238095238095217	0.6952380952380958
0.23809523809523794	0.0	0.07619047619047617	0.6857142857142858
0.16190476190476194	0.08571428571428566	0.6666666666666667	0.08571428571428566
0.485714285714286	0.0	0.0	0.514285714285714
0.0	0.152380952380952	0.32380952380952405	0.523809523809524
0.0	0.08571428571428573	0.0	0.9142857142857143
0.16190476190476205	0.08571428571428573	0.7523809523809523	0.0
0.304761904761905	0.0761904761904762	0.0857142857142857	0.533333333333333
0.0	0.0	0.07619047619047618	0.9238095238095239
0.0	0.08571428571428573	0.15238095238095206	0.7619047619047621
0.32380952380952377	0.16190476190476188	0.06666666666666664	0.44761904761904764
0.05	0.44047619047619	0.05	0.45952380952381
<

IKZF1_GM12878_1.wtmx
>IKZF1	21	1
52	60	51	103
21	122	41	82
23	81	0	162
8	102	12	144
8	85	27	146
12	159	50	45
107	50	27	82
20	116	68	62
21	42	6	197
0	56	19	191
0	107	9	150
14	211	3	38
80	52	10	124
4	118	60	84
16	101	0	149
7	67	3	189
0	155	0	111
19	134	0	113
14	120	17	115
30	142	29	65
62	82	2	120
<

IKZF1_GM12878_2.wtmx
>IKZF1	8	1
113	0	24	0
97	18	22	0
0	137	0	0
0	137	0	0
102	5	0	30
0	137	0	0
137	0	0	0
39	0	84	14
<

IKZF1_GM12878_3.wtmx
>IKZF1	6	1
0	142	0	0
0	0	0	142
0	0	0	142
0	142	0	0
0	142	0	0
0	61	0	81
<

IKZF1_GM12878_4.wtmx
>IKZF1	11	1
20	1	8	3
23	0	7	2
0	0	2	30
0	0	32	0
29	0	3	0
0	16	16	0
0	0	0	32
2	30	0	0
32	0	0	0
0	9	22	1
26	3	0	3
<

IKZF1_GM12878_5.wtmx
>IKZF1	11	1
0	13	2	10
0	25	0	0
10	0	0	15
3	0	22	0
5	0	20	0
0	5	20	0
0	25	0	0
0	0	0	25
0	0	25	0
11	0	14	0
13	1	11	0
<

IKZF1_HOCO_C.wtmx
>IKZF1	8	0.001
0.04244482173174871	0.2860780984719861	0.23769100169779306	0.43378607809847214
0.05772495755517831	0.08828522920203741	0.0	0.8539898132427842
0.056027164685908334	0.0	0.9439728353140917	0.0
0.01867572156196941	0.030560271646859115	0.9507640067911715	0.0
0.0	0.016977928692699512	0.9830220713073005	0.0
0.8505942275042441	0.0	0.149405772495756	0.0
0.32088285229201996	0.030560271646859094	0.5331069609507639	0.11544991511035697
0.4159592529711376	0.03904923599320877	0.3684210526315787	0.17657045840407487
<

IRF4_FB_1.wtmx
>IRF4	15	0.001
0.694000	0.042000	0.102000	0.162000 
0.706000	0.038000	0.128000	0.128000 
0.638000	0.012000	0.086000	0.264000 
0.128000	0.036000	0.824000	0.012000 
0.642000	0.070000	0.284000	0.004000 
0.076000	0.000000	0.924000	0.000000 
0.000000	0.000000	0.998000	0.002000 
1.000000	0.000000	0.000000	0.000000 
0.986000	0.000000	0.000000	0.014000 
0.018000	0.342000	0.640000	0.000000 
0.012000	0.000000	0.004000	0.984000 
0.002000	0.016000	0.982000	0.000000 
0.750000	0.068000	0.158000	0.024000 
0.566000	0.062000	0.292000	0.080000 
0.772000	0.098000	0.052000	0.078000 
<

IRF4_GM12878_1.wtmx
>IRF4	18	1
73	61	90	40
135	29	34	66
123	23	52	66
107	19	69	69
59	28	154	23
128	25	84	27
49	0	210	5
34	2	225	3
256	0	8	0
253	0	2	9
21	131	112	0
14	8	5	237
6	3	255	0
233	5	22	4
153	15	89	7
220	12	11	21
43	113	98	10
61	60	30	113
<

IRF4_GM12878_2.wtmx
>IRF4	15	1
15	16	36	277
39	156	34	115
36	123	26	159
65	150	41	88
93	36	176	39
125	45	62	112
107	3	30	204
205	43	7	89
0	0	0	344
0	14	310	20
343	1	0	0
20	190	130	4
2	0	0	342
53	224	57	10
250	5	26	63
<

IRF4_GM12878_3.wtmx
>IRF4	30	1
0	0	10	0
1	0	0	9
0	1	9	0
1	1	0	8
0	0	9	1
0	2	0	8
0	0	10	0
0	2	0	8
1	0	9	0
1	0	1	8
0	2	8	0
4	1	0	5
1	0	9	0
1	1	0	8
2	0	8	0
1	0	0	9
0	0	10	0
1	2	0	7
2	0	7	1
2	0	0	8
0	1	9	0
1	2	0	7
1	0	9	0
1	0	0	9
0	0	10	0
1	0	2	7
0	1	8	1
1	1	0	8
0	0	8	2
1	0	0	9
<

IRF4_GM12878_4.wtmx
>IRF4	8	1
59	3	0	40
56	17	29	0
78	0	24	0
0	102	0	0
0	102	0	0
102	0	0	0
0	102	0	0
85	0	0	17
<

IRF4_GM12878_5.wtmx
>IRF4	11	1
19	12	6	2
8	0	6	25
0	0	39	0
11	0	28	0
0	0	39	0
8	0	31	0
39	0	0	0
39	0	0	0
11	0	28	0
1	0	11	27
0	17	22	0
<

IRF4_HOCO_C.wtmx
>IRF4	16	0.001
0.44007505012171516	0.07610886855353828	0.31591033245896727	0.16790574886577925
0.41326941018891494	0.09006731447426396	0.3565100528847491	0.1401532224520721
0.42537439993181503	0.07084763013407869	0.3288838428851953	0.174894127048911
0.25213022944471003	0.09893826845257647	0.5842325966478098	0.06469890545490371
0.48208346298018595	0.08040767838676431	0.36470670326390553	0.07280215536914413
0.20061618866255101	0.003795661361359466	0.7572987211025417	0.03828942887354778
0.14458094143871533	0.04644031629271758	0.8047494559231294	0.004229286345437656
0.9216960826054322	0.025766152519525444	0.038408467474953016	0.014129297400089336
0.8028278815546668	0.006802847048669339	0.14546822909789633	0.04490104229876747
0.12708696018800242	0.2930942033912556	0.5571620493713175	0.02265678704942447
0.1925464277504488	0.05509524386740187	0.12324515720079605	0.6291131711813533
0.026132697384754572	0.0153429710138901	0.9289639207225503	0.029560410878804986
0.7545019601955351	0.028879494889408004	0.18597968723603894	0.030638857679017927
0.44643348318128906	0.11641987074401262	0.4109869700210869	0.026159676053611306
0.7697765212429671	0.09154574191925122	0.046354341751109564	0.092323395086672
0.1706871495604921	0.3503922244008213	0.4057664866127173	0.07315413942596928
<

MAX_FB_1.wtmx
>MAX	14	0.001
0.210953	0.263692	0.407708	0.117647 
0.391481	0.247465	0.219067	0.141988 
0.146045	0.588235	0.229209	0.036511 
0.000000	1.000000	0.000000	0.000000 
0.997972	0.000000	0.002028	0.000000 
0.000000	0.929006	0.000000	0.070994 
0.000000	0.000000	1.000000	0.000000 
0.000000	0.004057	0.000000	0.995943 
0.000000	0.000000	1.000000	0.000000 
0.336714	0.231237	0.249493	0.182556 
0.020284	0.527383	0.101420	0.350913 
0.127789	0.464503	0.052738	0.354970 
0.186613	0.320487	0.208925	0.283976 
0.101420	0.381339	0.310345	0.206897 
<

MAX_GM12878_1.wtmx
>MAX	14	1
82	111	152	41
102	58	182	44
85	58	236	7
37	98	69	182
0	386	0	0
386	0	0	0
0	386	0	0
20	0	366	0
0	0	0	386
0	0	386	0
75	87	199	25
84	105	140	57
14	130	206	36
64	136	155	31
<

MAX_GM12878_2.wtmx
>MAX	11	1
29	0	6	0
29	0	0	6
7	16	12	0
35	0	0	0
0	0	0	35
0	0	35	0
0	0	35	0
0	35	0	0
4	2	24	5
0	2	31	2
0	33	0	2
<

MAX_GM12878_3.wtmx
>MAX	10	1
16	62	0	0
0	0	78	0
0	0	78	0
78	0	0	0
78	0	0	0
9	0	69	0
9	33	0	36
20	0	48	10
29	1	48	0
19	51	8	0
<

MAX_GM12878_4.wtmx
>MAX	11	1
0	15	34	0
6	8	35	0
1	16	1	31
0	49	0	0
49	0	0	0
0	40	0	9
0	2	47	0
0	0	0	49
0	0	49	0
37	4	4	4
1	34	1	13
<

MAX_GM12878_5.wtmx
>MAX	20	1
0	3	13	1
1	0	14	2
0	16	0	1
0	1	16	0
2	15	0	0
1	6	9	1
3	5	5	4
5	2	9	1
2	7	6	2
3	3	0	11
2	0	12	3
13	0	2	2
0	0	0	17
0	0	15	2
17	0	0	0
0	17	0	0
0	1	16	0
0	2	0	15
4	12	0	1
11	0	5	1
<

MAX_HOCO_A.wtmx
>MAX	11	0.001
0.3820178463548909	0.10256430477710868	0.3692941787573685	0.14612367011063193
0.2763605201846633	0.1085703942496492	0.5699917703848044	0.04507731518088295
0.21846199161446472	0.478059376801103	0.03396845339412699	0.2695101781903053
0.01653472031453063	0.9810819160091339	0.00095127951305274	0.001432084163282753
0.9465432520128462	0.006202065823867485	0.026960989153240376	0.020293693010046045
0.006748168391704828	0.9040849055251201	0.016076079591554996	0.07309084649161993
0.03354388094642867	0.004150696394563783	0.9506909853268889	0.01161443733211875
0.003571289228173318	0.017347825455804756	0.024662761943399208	0.9544181233726228
0.0008461034958149248	0.001246147989951615	0.9942359786267346	0.0036717698874987304
0.08563158548656438	0.39481700947221704	0.43103604281727365	0.08851536222394484
0.1730198858884674	0.13166074720174414	0.1591036457224883	0.5362157211873001
<

MEF2A_FB_1.wtmx
>MEF2A	15	0.001
0.294492	0.161017	0.300847	0.243644 
0.290254	0.105932	0.258475	0.345339 
0.169492	0.108051	0.362288	0.360169 
0.146186	0.635593	0.050847	0.167373 
0.002119	0.510593	0.000000	0.487288 
0.692797	0.137712	0.029661	0.139831 
0.722458	0.014831	0.127119	0.135593 
0.942797	0.000000	0.046610	0.010593 
0.913136	0.006356	0.004237	0.076271 
0.923729	0.000000	0.004237	0.072034 
0.031780	0.006356	0.000000	0.961864 
0.953390	0.000000	0.046610	0.000000 
0.199153	0.052966	0.720339	0.027542 
0.398305	0.375000	0.091102	0.135593 
0.381356	0.260593	0.069915	0.288136 
<

MEF2A_GM12878_1.wtmx
>MEF2A	15	1
157	76	149	102
144	55	125	160
97	50	164	173
73	310	24	77
4	245	1	234
341	63	17	63
338	8	67	71
457	0	19	8
435	2	1	46
448	0	0	36
15	7	0	462
468	0	16	0
103	31	335	15
186	189	40	69
176	128	35	145
<

MEF2A_GM12878_2.wtmx
>MEF2A	11	1
45	1	82	1
46	2	71	10
128	0	1	0
129	0	0	0
17	60	49	3
33	0	1	95
0	0	129	0
105	1	23	0
107	2	19	1
125	0	0	4
35	44	48	2
<

MEF2A_GM12878_3.wtmx
>MEF2A	15	1
0	58	0	2
13	34	0	13
2	36	8	14
9	50	1	0
2	54	0	4
32	8	8	12
6	51	3	0
12	46	1	1
2	50	0	8
28	27	5	0
0	55	5	0
29	15	3	13
7	31	18	4
14	22	11	13
0	35	20	5
<

MEF2A_GM12878_4.wtmx
>MEF2A	8	1
49	18	7	0
0	0	0	74
0	0	74	0
74	0	0	0
13	49	12	0
0	0	0	74
0	74	0	0
74	0	0	0
<

MEF2A_GM12878_5.wtmx
>MEF2A	8	1
45	13	0	31
57	8	24	0
67	0	22	0
0	89	0	0
0	89	0	0
89	0	0	0
0	89	0	0
89	0	0	0
<

MEF2A_HOCO_A.wtmx
>MEF2A	13	0.001
0.2717715521288742	0.06402676369107749	0.30963780374652894	0.35456388043351944
0.07991481670381358	0.07010797340117958	0.4375995120209943	0.4123776978740126
0.023187569743583894	0.8063120224358045	0.027586015338557236	0.14291439248205445
0.004246830410721489	0.05501830710773662	0.0	0.9407348624815419
0.9366397684586159	0.01602381351801735	0.03349458221215928	0.01384183581120766
0.05948725283061258	0.018237523082162727	0.0	0.9222752240872247
0.07525632636392487	0.006439496796454022	0.007095693756199096	0.9112084830834221
0.02561640085612274	0.03762162024910396	0.0023647534113938576	0.9343972254833794
0.18614666494196105	0.12006603012521741	0.008264150391488197	0.6855231545413334
0.09223102449502642	0.028813337935387748	0.09915685650298273	0.779798781066603
0.6012083553537655	0.0020394733605633808	0.39675217128567114	0.0
0.10316439120466485	0.05944473946692543	0.7352555938853482	0.10213527544306157
0.374147776364866	0.4063606580847451	0.10089777214835885	0.11859379340203012
<

MTA3_GM12878_1.wtmx
>MTA3	15	1
91	13	57	46
34	45	99	29
119	9	56	23
20	0	187	0
58	0	144	5
184	7	15	1
192	0	6	9
23	53	131	0
22	0	23	162
13	0	194	0
155	1	51	0
91	25	81	10
148	6	17	36
47	48	89	23
48	33	40	86
<

MTA3_GM12878_2.wtmx
>MTA3	15	1
3	20	28	83
22	51	22	39
22	48	9	55
42	34	13	45
29	24	73	8
63	25	10	36
42	0	13	79
75	19	10	30
0	0	0	134
0	0	125	9
133	0	0	1
18	47	69	0
0	2	0	132
23	111	0	0
127	0	0	7
<

MTA3_GM12878_3.wtmx
>MTA3	8	1
79	58	0	34
137	1	33	0
103	53	15	0
23	148	0	0
0	171	0	0
151	20	0	0
0	171	0	0
171	0	0	0
<

MTA3_GM12878_4.wtmx
>MTA3	11	1
0	35	0	0
18	14	0	3
0	35	0	0
14	21	0	0
6	29	0	0
22	0	0	13
0	25	6	4
19	16	0	0
0	35	0	0
26	9	0	0
0	31	4	0
<

MTA3_GM12878_5.wtmx
>MTA3	15	1
8	11	1	0
16	2	0	2
3	5	4	8
7	1	1	11
3	1	8	8
0	20	0	0
0	0	1	19
18	1	0	1
0	0	0	20
0	0	1	19
0	0	0	20
0	6	0	14
3	0	2	15
2	0	18	0
0	0	7	13
<

MXI1_GM12878_1.wtmx
>MXI1	11	1
70	64	52	24
89	60	50	11
28	83	91	8
0	210	0	0
210	0	0	0
0	203	0	7
23	0	187	0
0	0	0	210
0	0	210	0
11	18	142	39
70	40	89	11
<

MXI1_GM12878_2.wtmx
>MXI1	20	1
27	52	11	15
2	58	19	26
19	23	44	19
6	2	97	0
7	1	6	91
10	39	0	56
16	1	64	24
0	102	1	2
0	76	0	29
75	16	5	9
12	20	16	57
12	0	93	0
16	0	89	0
13	77	15	0
69	3	26	7
85	2	18	0
0	95	2	8
19	26	50	10
7	22	64	12
16	50	29	10
<

MXI1_GM12878_3.wtmx
>MXI1	11	1
49	19	54	19
3	95	43	0
41	100	0	0
0	0	141	0
0	0	141	0
141	0	0	0
136	0	5	0
20	0	121	0
16	46	1	78
28	9	88	16
45	26	57	13
<

MXI1_GM12878_4.wtmx
>MXI1	20	1
0	2	10	8
2	12	4	2
4	13	2	1
18	1	1	0
18	0	1	1
2	11	7	0
20	0	0	0
0	0	0	20
0	0	20	0
0	0	20	0
1	19	0	0
1	3	16	0
0	1	19	0
0	19	0	1
1	0	19	0
0	17	0	3
0	18	1	1
0	20	0	0
15	2	2	1
2	1	12	5
<

MXI1_GM12878_5.wtmx
>MXI1	18	1
2	12	1	5
1	14	0	5
3	0	17	0
9	0	11	0
3	0	15	2
14	6	0	0
3	13	1	3
4	5	0	11
1	0	1	18
9	0	0	11
0	0	0	20
0	6	0	14
0	0	0	20
0	15	4	1
10	0	10	0
0	20	0	0
0	1	19	0
0	18	2	0
<

NFATC1_GM12878_1.wtmx
>NFATC1	15	1
12	0	137	17
19	3	142	2
140	8	17	1
146	1	17	2
122	13	19	12
86	25	18	37
54	19	27	66
100	29	20	17
9	0	1	156
2	0	144	20
154	0	0	12
6	67	89	4
19	9	4	134
36	105	3	22
134	12	7	13
<

NFATC1_GM12878_2.wtmx
>NFATC1	24	1
7	1	28	3
0	6	3	30
1	0	37	1
3	1	1	34
0	3	33	3
3	6	4	26
6	4	28	1
11	1	0	27
5	3	30	1
2	4	0	33
2	0	37	0
0	8	0	31
1	0	38	0
0	0	2	37
3	2	32	2
8	23	2	6
22	3	14	0
5	3	2	29
3	2	34	0
3	5	0	31
1	0	38	0
3	4	3	29
3	2	30	4
0	0	0	39
<

NFATC1_GM12878_3.wtmx
>NFATC1	11	1
0	40	2	0
42	0	0	0
1	41	0	0
42	0	0	0
0	27	0	15
13	0	17	12
0	34	1	7
34	2	5	1
0	42	0	0
42	0	0	0
0	42	0	0
<

NFATC1_GM12878_4.wtmx
>NFATC1	15	1
6	0	30	0
0	0	2	34
3	0	33	0
2	0	0	34
2	3	31	0
7	6	0	23
10	7	16	3
10	12	0	14
15	1	20	0
0	0	1	35
3	0	33	0
5	5	0	26
2	0	34	0
0	0	0	36
0	1	35	0
<

NFATC1_GM12878_5.wtmx
>NFATC1	10	1
55	17	16	7
67	8	20	0
0	0	0	95
0	0	95	0
0	0	95	0
95	0	0	0
95	0	0	0
95	0	0	0
45	24	21	5
47	6	0	42
<

NFIC_FB_1.wtmx
>NFIC	15	0.001
0.000000	0.643678	0.126437	0.229885 
0.000000	0.356322	0.000000	0.643678 
0.034483	0.011494	0.195402	0.758621 
0.011494	0.000000	0.977011	0.011494 
0.000000	0.000000	1.000000	0.000000 
0.160920	0.770115	0.068966	0.000000 
0.287356	0.252874	0.011494	0.448276 
0.091954	0.333333	0.356322	0.218391 
0.195402	0.310345	0.091954	0.402299 
0.137931	0.218391	0.298851	0.344828 
0.149425	0.091954	0.160920	0.597701 
0.000000	0.011494	0.620690	0.367816 
0.011494	0.988506	0.000000	0.000000 
0.057471	0.942529	0.000000	0.000000 
0.758621	0.126437	0.000000	0.114943 
<

NFIC_GM12878_1.wtmx
>NFIC	15	1
94	23	25	29
90	8	33	40
48	19	88	16
83	24	54	10
64	0	107	0
10	0	156	5
167	0	0	4
162	0	2	7
28	48	88	7
20	0	1	150
0	2	166	3
139	0	32	0
89	7	50	25
110	9	25	27
54	57	53	7
<

NFIC_GM12878_2.wtmx
>NFIC	15	1
28	0	2	197
0	14	172	41
225	1	0	1
18	85	95	29
2	0	1	224
34	178	15	0
227	0	0	0
60	6	26	135
130	23	3	71
81	34	25	87
41	93	31	62
73	20	67	67
96	12	89	30
75	24	95	33
169	45	11	2
<

NFIC_GM12878_3.wtmx
>NFIC	8	1
67	33	0	58
87	35	36	0
111	30	17	0
0	158	0	0
0	158	0	0
158	0	0	0
0	158	0	0
158	0	0	0
<

NFIC_GM12878_4.wtmx
>NFIC	15	1
47	6	0	0
37	0	0	16
47	1	0	5
21	12	11	9
35	2	2	14
17	11	25	0
48	0	2	3
52	0	1	0
53	0	0	0
16	0	37	0
24	8	11	10
41	4	8	0
31	3	15	4
43	0	10	0
49	3	1	0
<

NFIC_GM12878_5.wtmx
>NFIC	21	1
4	13	11	8
3	0	4	29
0	0	27	9
0	0	23	13
0	0	30	6
7	2	22	5
4	0	25	7
8	0	13	15
1	0	20	15
5	10	21	0
15	0	16	5
0	0	34	2
10	0	16	10
11	0	23	2
0	3	33	0
15	3	11	7
20	0	12	4
8	1	25	2
14	0	19	3
13	7	10	6
6	9	17	4
<

NFIC_HOCO_A.wtmx
>NFIC	17	0.001
0.21242120724501298	0.22014795352155628	0.15349098929377544	0.41393984993965544
0.04123084237415071	0.5611963347000529	0.10449730129963095	0.29307552162616546
0.01869517937321565	0.38563265892325393	0.014644759907023925	0.5810274017965066
0.02407050931563213	0.012916412651167157	0.02773935749216942	0.9352737205410313
0.005399327400726722	0.004140302456869886	0.9845663398197436	0.005894030322659774
0.003757813234466507	0.012687858598117618	0.9763838722174815	0.007170455949934446
0.08249721021491718	0.8854786290180342	0.0247344867540238	0.0072896740130248385
0.5226411634728424	0.09660742984460875	0.038451692716058285	0.34229971396649045
0.1539455827685561	0.27740473017531714	0.4086680956846769	0.15998159137144982
0.2897412312733703	0.29219499341423033	0.19814251718480874	0.21992125812759059
0.22574573854310961	0.2887114023230454	0.3317989345651165	0.15374392456872854
0.3344826200663913	0.10031940474307605	0.22024279956042117	0.3449551756301114
0.050637845088488086	0.1564271383412132	0.48198809499247336	0.31094692157782533
0.08612924750164232	0.7572047756661662	0.019550020509384352	0.13711595632280713
0.04172884076791839	0.885465630222348	0.025909388979525976	0.046896140030207666
0.5125031061608367	0.35131095202372614	0.034414430834926346	0.1017715109805108
0.44537921748653897	0.13181264609366367	0.28450063989295943	0.13830749652683794
<

NFYB_FB_1.wtmx
>NFYB	15	0.001
0.140000	0.450000	0.254000	0.156000 
0.164000	0.416000	0.100000	0.320000 
0.088000	0.226000	0.222000	0.464000 
0.036000	0.692000	0.148000	0.124000 
0.004000	0.370000	0.042000	0.584000 
0.020000	0.332000	0.520000	0.128000 
0.974000	0.002000	0.024000	0.000000 
0.002000	0.014000	0.008000	0.976000 
0.016000	0.000000	0.000000	0.984000 
0.000000	0.002000	0.998000	0.000000 
0.002000	0.000000	0.998000	0.000000 
0.124000	0.548000	0.034000	0.294000 
0.026000	0.392000	0.072000	0.510000 
0.346000	0.208000	0.380000	0.066000 
0.282000	0.186000	0.412000	0.120000 
<

NFYB_GM12878_1.wtmx
>NFYB	13	1
39	94	114	242
29	313	84	63
1	182	23	283
7	162	262	58
482	0	7	0
0	3	5	481
5	0	0	484
0	0	485	4
0	0	489	0
65	248	35	141
19	189	39	242
139	93	212	45
141	119	176	53
<

NFYB_GM12878_2.wtmx
>NFYB	18	1
119	40	109	21
82	27	144	36
0	289	0	0
2	285	0	2
269	0	0	20
251	5	30	3
5	12	0	272
36	138	98	17
122	33	132	2
55	66	145	23
91	58	102	38
85	23	149	32
61	88	96	44
54	97	113	25
55	123	70	41
90	52	105	42
43	89	135	22
74	64	102	49
<

NFYB_GM12878_3.wtmx
>NFYB	15	1
12	76	39	25
22	64	37	29
70	35	15	32
44	28	67	13
24	16	97	15
11	71	29	41
12	125	0	15
5	147	0	0
3	147	0	2
5	0	136	11
0	151	0	1
0	152	0	0
0	96	0	56
0	127	0	25
7	94	15	36
<

NFYB_GM12878_4.wtmx
>NFYB	30	1
8	0	2	0
1	8	0	1
1	1	0	8
1	3	3	3
8	0	1	1
0	0	10	0
0	1	0	9
0	10	0	0
10	0	0	0
0	8	0	2
6	1	3	0
0	0	0	10
0	0	10	0
5	0	5	0
1	7	0	2
1	8	0	1
9	0	0	1
1	6	1	2
6	2	2	0
0	8	1	1
0	8	1	1
0	2	0	8
8	0	2	0
2	1	7	0
1	8	1	0
2	3	0	5
2	0	8	0
1	8	1	0
9	0	0	1
9	0	1	0
<

NFYB_GM12878_5.wtmx
>NFYB	10	1
1	26	0	0
0	2	0	25
1	0	25	1
1	1	0	25
0	27	0	0
26	0	1	0
12	13	1	1
0	0	0	27
1	26	0	0
23	1	0	3
<

NFYB_HOCO_A.wtmx
>NFYB	13	0.001
0.12589897575675787	0.4623868948698766	0.16059871705432283	0.2511154123190427
0.5748063998146722	0.03971969135651762	0.35896626594763215	0.02650764288117801
0.29602802667699685	0.04676824880799167	0.5694414060817197	0.08776231843329185
0.0006964338860038227	0.9933415907434252	0.004790644564058391	0.0011713308065125778
0.0011811224955952382	0.9915817430148235	0.0059415716278326605	0.0012955628617487681
0.9931017682127181	0.006376824343630574	0.0	0.0005214074436513686
0.9887146140553085	0.008163673069027625	0.0030452153047056453	7.649757095824058e-05
0.003853090334394204	0.004606377732821413	0.005892747714606821	0.9856477842181776
0.05192225413103178	0.5719067328726528	0.3348833930879649	0.04128761990835048
0.6462049750260176	0.04574398855027587	0.2963748771320998	0.011676159291606793
0.12164273393461889	0.1692144130332419	0.6580694686342534	0.05107338439788566
0.4477917028162499	0.29459070070213095	0.20266798784850698	0.054949608633112094
0.311891778957457	0.106423289002621	0.444146775715832	0.13753815632409
<

PAX5_GM12878_1.wtmx
>PAX5	14	1
5	16	261	54
29	55	18	234
1	232	12	91
233	75	2	26
13	209	8	106
59	3	264	10
2	231	103	0
68	67	14	187
0	129	5	202
7	115	160	54
85	49	194	8
35	203	57	41
18	23	16	279
33	0	296	7
<

PAX5_GM12878_3.wtmx
>PAX5	21	1
1	27	1	3
18	5	4	5
0	21	7	4
21	4	3	4
3	25	4	0
23	7	2	0
3	28	0	1
21	7	1	3
4	24	1	3
20	7	2	3
1	20	3	8
17	1	10	4
3	29	0	0
10	9	9	4
0	32	0	0
31	1	0	0
0	28	4	0
21	0	5	6
2	28	0	2
26	0	3	3
0	25	0	7
<

PAX5_GM12878_4.wtmx
>PAX5	11	1
22	8	6	16
40	0	12	0
43	0	9	0
0	52	0	0
0	52	0	0
46	0	0	6
3	49	0	0
51	0	0	1
1	1	50	0
8	31	12	1
21	19	0	12
<

PAX5_HOCO_A.wtmx
>PAX5	21	0.001
0.17109493832927153	0.3235733410046747	0.354418317917569	0.15091340274848491
0.1778074708714298	0.41130829098908905	0.21211386731270737	0.19877037082677373
0.266278554184917	0.27036499526103	0.3594994808634782	0.10385696969057469
0.26177105553858726	0.09208468964609728	0.34075202538156	0.3053922294337554
0.30725081230464035	0.06292905067529701	0.601815250372095	0.028004886647967728
0.21149866612508045	0.20991658681569203	0.39665381205107014	0.18193093500815735
0.02429428017011528	0.213238385567018	0.5058882749060939	0.256579059356773
0.022825174703381915	0.7920813050655396	0.012401006287453642	0.17269251394362467
0.7435316835608374	0.0706439481786323	0.14983543879883207	0.03598892946169823
0.21333195287730322	0.21777780426295554	0.5090350474117427	0.05985519544799865
0.014468212637828064	0.6103738870396501	0.07330123746324403	0.3018566628592777
0.21223970904619596	0.4418050454462845	0.30611169868021887	0.039843546827300784
0.544844217955867	0.020393904118986075	0.4267224793819207	0.008039398543226188
0.559855148857949	0.059505771886594415	0.21733619905318075	0.16330288020227582
0.014855726010762104	0.28638430193868575	0.6987599720505521	0.0
0.013717604447195301	0.7868399433214707	0.01425447968133418	0.1851879725499999
0.26511320355391516	0.04699611083123471	0.6502035416770199	0.03768714393783019
0.11171700827138574	0.036785294357558125	0.27426663524737577	0.5772310621236804
0.2861136532769957	0.02205753978550041	0.6865639937546959	0.0052648131828079816
0.6969885727253002	0.04038053946070316	0.20037627416604883	0.06225461364794784
0.18010980917816466	0.73068590844414	0.04061782737452844	0.048586455003166905
<

PAX5_HOCO_S.wtmx
>PAX5	8	0.001
0.24776648718140076	0.10366488204622991	0.6402811177336755	0.008287513038693859
0.16221790406852057	0.2002318095528384	0.637550286378641	0.0
0.0069666013286222165	0.9374674304573608	0.006605472117261389	0.048960496096755464
0.0	0.0	0.041440505400890205	0.9585594945991098
0.0	0.0	1.0	0.0
0.9960220851544535	0.003977914845546589	0.0	0.0
0.18922269481022186	0.010986861683291932	0.7997904435064862	0.0
0.1352819047658783	0.24818507940730808	0.43381816142584917	0.18271485440096435
<

PBX3_FB_1.wtmx
>PBX3	13	0.001
0.100806	0.381048	0.296371	0.221774 
0.211694	0.219758	0.405242	0.163306 
0.096774	0.409274	0.364919	0.129032 
0.127016	0.737903	0.072581	0.062500 
0.114919	0.320565	0.030242	0.534274 
0.046371	0.000000	0.929435	0.024194 
0.002016	0.409274	0.000000	0.588710 
0.000000	0.985887	0.000000	0.014113 
0.620968	0.193548	0.104839	0.080645 
0.370968	0.354839	0.268145	0.006048 
0.000000	0.000000	0.002016	0.997984 
0.008065	0.965726	0.000000	0.026210 
0.596774	0.137097	0.120968	0.145161 
<

PBX3_GM12878_1.wtmx
>PBX3	15	1
64	65	62	309
10	0	480	10
497	3	0	0
18	126	162	194
38	52	95	315
8	0	492	0
291	0	207	2
13	465	0	22
270	12	155	63
29	37	368	66
62	189	198	51
89	197	106	108
116	152	184	48
102	179	121	98
110	105	155	130
<

PBX3_GM12878_2.wtmx
>PBX3	11	1
149	33	173	0
104	48	157	46
0	355	0	0
3	352	0	0
355	0	0	0
333	0	22	0
0	3	0	352
66	119	150	20
162	14	179	0
65	71	185	34
161	85	77	32
<

PBX3_GM12878_3.wtmx
>PBX3	15	1
39	42	87	25
74	28	72	19
57	18	106	12
35	0	140	18
79	0	114	0
0	0	193	0
1	0	192	0
0	168	0	25
11	0	181	1
0	0	193	0
26	0	148	19
46	26	106	15
33	132	0	28
22	90	28	53
46	30	42	75
<

PBX3_GM12878_4.wtmx
>PBX3	29	1
7	0	2	0
1	4	0	4
6	0	2	1
1	5	2	1
1	1	2	5
0	1	7	1
0	4	5	0
4	0	5	0
0	8	0	1
0	0	2	7
0	1	8	0
9	0	0	0
7	0	2	0
1	0	0	8
1	0	8	0
8	0	0	1
5	0	4	0
0	0	9	0
5	4	0	0
5	1	3	0
8	0	0	1
0	0	9	0
9	0	0	0
0	1	7	1
1	0	0	8
0	0	9	0
8	1	0	0
0	7	0	2
8	0	0	1
<

PBX3_GM12878_5.wtmx
>PBX3	21	1
4	0	6	0
5	0	5	0
10	0	0	0
0	10	0	0
1	0	0	9
8	0	2	0
0	10	0	0
8	0	2	0
3	0	2	5
1	2	0	7
3	0	0	7
0	10	0	0
0	10	0	0
1	9	0	0
8	0	2	0
0	0	10	0
8	1	1	0
8	1	1	0
3	0	5	2
1	2	5	2
0	9	0	1
<

PML_GM12878_1.wtmx
>PML	11	1
0	64	0	39
0	4	0	99
0	58	0	45
0	21	0	82
0	71	0	32
17	41	0	45
0	65	0	38
0	9	0	94
0	23	0	80
0	58	0	45
0	65	4	34
<

PML_GM12878_2.wtmx
>PML	15	1
39	26	5	14
8	16	23	37
0	63	1	20
5	65	5	9
25	0	48	11
0	66	7	11
0	60	0	24
0	6	55	23
5	77	0	2
0	84	0	0
50	0	0	34
0	6	14	64
0	74	10	0
0	44	0	40
2	25	13	44
<

PML_GM12878_3.wtmx
>PML	30	1
0	4	0	3
0	0	7	0
0	0	7	0
2	4	0	1
0	0	7	0
0	7	0	0
0	3	0	4
0	0	0	7
0	0	0	7
1	1	5	0
0	7	0	0
0	7	0	0
3	0	4	0
0	7	0	0
0	7	0	0
1	1	5	0
0	0	7	0
0	0	0	7
3	0	4	0
0	0	7	0
7	0	0	0
0	6	0	1
0	0	0	7
0	0	0	7
0	2	5	0
0	7	0	0
0	0	7	0
6	0	0	1
0	0	7	0
0	7	0	0
<

PML_GM12878_4.wtmx
>PML	11	1
10	4	1	7
0	12	8	2
20	0	0	2
0	0	1	21
0	0	22	0
0	0	22	0
0	0	0	22
1	0	21	0
22	0	0	0
0	0	22	0
0	4	0	18
<

POU2F2_FB_1.wtmx
>POU2F2	13	0.001
0.154450	0.374346	0.183246	0.287958 
0.217277	0.162304	0.253927	0.366492 
0.256545	0.332461	0.206806	0.204188 
0.748691	0.102094	0.073298	0.075916 
0.000000	0.002618	0.000000	0.997382 
0.146597	0.041885	0.000000	0.811518 
0.028796	0.000000	0.000000	0.971204 
0.057592	0.000000	0.903141	0.039267 
0.026178	0.971204	0.000000	0.002618 
0.994764	0.005236	0.000000	0.000000 
0.007853	0.000000	0.000000	0.992147 
0.583770	0.034031	0.264398	0.117801 
0.277487	0.180628	0.120419	0.421466 
<

POU2F2_GM12878_1.wtmx
>POU2F2	14	1
85	128	87	61
67	121	73	100
98	51	80	132
99	103	73	86
286	26	22	27
0	1	0	360
19	11	0	331
10	0	0	351
20	0	341	0
12	348	0	1
353	8	0	0
0	0	0	361
220	10	81	50
92	65	47	157
<

POU2F2_GM12878_2.wtmx
>POU2F2	21	1
28	7	6	0
22	9	5	5
18	8	13	2
9	32	0	0
34	4	2	1
3	29	9	0
40	1	0	0
17	18	6	0
31	0	10	0
7	34	0	0
30	6	0	5
13	22	5	1
28	7	6	0
10	24	6	1
22	6	2	11
0	34	5	2
34	1	6	0
2	27	7	5
26	8	3	4
3	33	1	4
24	17	0	0
<

POU2F2_GM12878_3.wtmx
>POU2F2	29	1
3	17	28	8
15	35	6	0
9	20	27	0
4	25	17	10
6	15	25	10
0	4	40	12
6	15	35	0
7	31	13	5
2	20	29	5
8	5	32	11
9	31	10	6
3	0	39	14
0	9	47	0
11	13	32	0
6	12	34	4
0	21	31	4
13	17	11	15
0	6	50	0
5	0	45	6
16	22	18	0
5	16	28	7
7	0	49	0
9	31	16	0
13	1	36	6
9	20	27	0
15	23	18	0
5	10	41	0
7	24	22	3
4	16	23	13
<

POU2F2_GM12878_4.wtmx
>POU2F2	14	1
2	10	8	1
2	1	2	16
0	17	0	4
21	0	0	0
0	0	0	21
0	0	19	2
21	0	0	0
21	0	0	0
0	0	0	21
18	3	0	0
8	0	0	13
0	0	5	16
0	14	6	1
17	4	0	0
<

POU2F2_GM12878_5.wtmx
>POU2F2	30	1
0	8	1	1
1	4	0	5
1	6	3	0
0	10	0	0
2	7	0	1
1	0	0	9
0	2	2	6
4	2	1	3
0	9	1	0
0	9	0	1
0	10	0	0
5	3	0	2
4	1	2	3
2	4	1	3
0	10	0	0
0	9	0	1
0	1	0	9
1	1	2	6
2	0	0	8
0	3	1	6
0	4	2	4
0	10	0	0
5	2	1	2
2	8	0	0
3	6	0	1
0	2	1	7
0	4	0	6
0	3	0	7
3	6	1	0
1	9	0	0
<

RELA_FB_1.wtmx
>RELA	15	0.001
0.414079	0.051760	0.302277	0.231884 
0.000000	0.000000	0.975155	0.024845 
0.000000	0.000000	1.000000	0.000000 
0.000000	0.000000	0.944099	0.055901 
0.414079	0.006211	0.538302	0.041408 
0.461698	0.300207	0.120083	0.118012 
0.182195	0.024845	0.002070	0.790890 
0.014493	0.035197	0.035197	0.915114 
0.000000	0.175983	0.016563	0.807453 
0.012422	0.942029	0.000000	0.045549 
0.008282	0.946170	0.000000	0.045549 
0.412008	0.399586	0.066253	0.122153 
0.343685	0.221532	0.320911	0.113872 
0.291925	0.190476	0.339545	0.178054 
0.207039	0.246377	0.370600	0.175983 
<

RELA_GM12878_1.wtmx
>RELA	15	1
90	146	116	96
96	128	80	144
56	134	98	160
67	32	133	216
27	0	415	6
29	0	419	0
363	11	69	5
404	9	20	15
323	4	14	107
50	50	103	245
20	236	3	189
33	415	0	0
0	448	0	0
0	448	0	0
107	113	16	212
<

RELA_GM12878_2.wtmx
>RELA	15	1
43	4	22	29
60	1	22	15
48	2	40	8
23	18	46	11
52	2	36	8
23	0	72	3
23	0	75	0
89	0	9	0
95	0	0	3
17	41	40	0
32	11	0	55
17	0	79	2
79	0	19	0
69	1	27	1
82	4	12	0
<

RELA_GM12878_4.wtmx
>RELA	11	1
2	0	54	3
8	0	42	9
35	0	22	2
9	23	12	15
8	0	0	51
0	0	0	59
0	39	0	20
0	59	0	0
0	59	0	0
0	57	0	2
21	14	0	24
<

RELA_GM12878_5.wtmx
>RELA	6	1
0	133	0	0
0	133	0	0
79	54	0	0
0	133	0	0
133	0	0	0
0	0	133	0
<

REST_FB_1.wtmx
>REST	21	0.001
0.132353	0.017157	0.754902	0.095588 
0.051471	0.220588	0.644608	0.083333 
0.264706	0.553922	0.017157	0.164216 
0.080882	0.107843	0.718137	0.093137 
0.004902	0.975490	0.004902	0.014706 
0.012255	0.000000	0.000000	0.987745 
0.022059	0.090686	0.887255	0.000000 
0.039216	0.012255	0.063725	0.884804 
0.000000	0.985294	0.000000	0.014706 
0.002451	0.980392	0.000000	0.017157 
0.463235	0.100490	0.348039	0.088235 
0.186275	0.159314	0.098039	0.556373 
0.022059	0.009804	0.960784	0.007353 
0.000000	0.000000	1.000000	0.000000 
0.009804	0.000000	0.000000	0.990196 
0.046569	0.134804	0.764706	0.053922 
0.000000	0.970588	0.014706	0.014706 
0.007353	0.026961	0.000000	0.965686 
0.039216	0.014706	0.936275	0.009804 
0.781863	0.063725	0.144608	0.009804 
0.553922	0.254902	0.090686	0.100490 
<

REST_GM12878_1.wtmx
>REST	19	1
26	9	40	108
2	22	12	147
1	174	0	8
183	0	0	0
1	0	182	0
15	128	30	10
181	0	0	2
0	183	0	0
3	176	0	4
106	17	23	37
19	52	16	96
6	0	177	0
2	0	181	0
168	8	0	7
1	151	25	6
183	0	0	0
5	2	176	0
28	121	20	14
42	7	79	55
<

REST_GM12878_2.wtmx
>REST	10	1
10	20	5	35
15	1	54	0
0	2	68	0
0	0	0	70
1	2	64	3
0	70	0	0
0	0	0	70
0	0	70	0
68	0	2	0
61	6	0	3
<

REST_GM12878_3.wtmx
>REST	11	1
0	0	66	3
1	1	67	0
65	1	3	0
0	66	3	0
69	0	0	0
0	0	69	0
2	59	0	8
17	2	22	28
2	58	7	2
3	66	0	0
15	43	0	11
<

REST_GM12878_4.wtmx
>REST	30	1
39	0	52	12
20	21	62	0
53	4	13	33
28	9	59	7
44	9	41	9
16	27	60	0
45	11	34	13
24	5	66	8
23	8	61	11
36	34	27	6
24	8	45	26
13	3	64	23
24	6	61	12
17	20	56	10
65	3	18	17
10	10	75	8
34	16	48	5
39	16	27	21
21	0	77	5
32	4	67	0
48	0	55	0
29	10	52	12
22	17	64	0
28	36	27	12
56	6	9	32
31	5	67	0
27	6	70	0
33	12	46	12
28	3	62	10
59	8	34	2
<

REST_GM12878_5.wtmx
>REST	30	1
1	2	30	3
4	9	23	0
3	23	10	0
13	12	0	11
1	0	33	2
0	7	29	0
5	16	13	2
6	7	22	1
2	25	5	4
0	34	0	2
1	19	6	10
0	19	8	9
2	20	9	5
10	16	9	1
2	20	8	6
4	19	8	5
1	21	12	2
5	17	13	1
0	34	0	2
2	20	0	14
1	19	8	8
7	15	2	12
0	27	9	0
6	29	1	0
5	20	4	7
5	17	13	1
7	12	17	0
0	33	2	1
3	27	3	3
3	26	4	3
<

REST_HOCO_A.wtmx
>REST	22	0.001
0.12142283566623123	0.13129572281599944	0.21673670972251924	0.5305447317952501
0.017180924406083268	0.19806979761066362	0.06797027684156835	0.7167790011416847
0.03059778069274493	0.8722548003267084	0.038608892105477195	0.05853852687506932
0.8873726511068276	0.04081238170753294	0.043883107089245185	0.027931860096394236
0.05147710031652043	0.029789384940602494	0.9155103405920245	0.0032231741508526204
0.08771505639507192	0.652292605193963	0.17050079832895043	0.08949154008201464
0.9250706189024489	0.025279169356400892	0.03931635913212617	0.01033385260902407
0.021858315994090816	0.922701191435692	0.043886037328956976	0.01155445524126024
0.02067728793089159	0.893171293611086	0.037887417219751605	0.04826400123827082
0.567585212560365	0.10177180365453041	0.1521537290679856	0.17848925471711893
0.14783012322842556	0.30506336979253423	0.09904337754293996	0.4480631294361003
0.020210359976018465	0.011017538807009357	0.9621509966791917	0.0066211045377805415
0.01882922840540396	0.022421757439815834	0.955570819947239	0.00317819420754117
0.88151053374347	0.07458096431679588	0.02804650817011401	0.015861993769620112
0.008571014842147822	0.8187311928060104	0.1316689840570906	0.04102880829475121
0.9508723655512933	0.01696530271701699	0.018060087435826357	0.014102244295863486
0.016783597769041807	0.012132319881222152	0.9573271232976862	0.013756959052049817
0.0905152591504363	0.7217393206513121	0.09003235924968124	0.09771306094857025
0.17971893771405847	0.0373719502069872	0.4408928657984876	0.34201624628046673
0.09110277192378143	0.6695385194521039	0.18649405009428632	0.05286465852982842
0.10975163428762585	0.7350561016567411	0.03240241120391209	0.12278985285172102
0.27493188037703314	0.44340550538056134	0.12201061950106772	0.1596519947413378
<

RUNX3_FB_1.wtmx
>RUNX3	8	0.001
0.480000	0.185000	0.000000	0.335000 
0.560000	0.140000	0.250000	0.050000 
0.730000	0.140000	0.130000	0.000000 
0.000000	1.000000	0.000000	0.000000 
0.000000	1.000000	0.000000	0.000000 
1.000000	0.000000	0.000000	0.000000 
0.000000	1.000000	0.000000	0.000000 
0.915000	0.000000	0.000000	0.085000 
<

RUNX3_GM12878_1.wtmx
>RUNX3	11	1
252	47	14	178
351	27	99	14
449	24	18	0
0	491	0	0
0	491	0	0
422	1	44	24
1	490	0	0
448	17	10	16
202	40	162	87
197	120	92	82
169	156	86	80
<

RUNX3_GM12878_2.wtmx
>RUNX3	11	1
55	0	51	28
26	36	67	5
98	0	32	4
0	0	134	0
14	0	120	0
133	1	0	0
120	0	0	14
34	17	83	0
9	0	0	125
0	0	133	1
60	11	56	7
<

RUNX3_GM12878_3.wtmx
>RUNX3	6	1
121	44	0	0
0	165	0	0
0	165	0	0
165	0	0	0
0	165	0	0
165	0	0	0
<

RUNX3_GM12878_4.wtmx
>RUNX3	15	1
0	0	1	84
1	0	73	11
83	0	0	2
0	38	42	5
0	0	0	85
24	57	4	0
85	0	0	0
33	0	11	41
51	13	0	21
27	13	3	42
20	40	19	6
18	18	18	31
40	0	38	7
27	5	40	13
55	15	5	10
<

RUNX3_GM12878_5.wtmx
>RUNX3	15	1
4	33	0	7
8	36	0	0
20	11	0	13
6	20	10	8
0	44	0	0
13	12	3	16
0	44	0	0
9	34	0	1
7	37	0	0
26	13	2	3
7	27	10	0
11	28	0	5
2	42	0	0
15	19	0	10
0	30	0	14
<

RUNX3_HOCO_C.wtmx
>RUNX3	11	0.001
0.1707942667791633	0.2097749347981832	0.3032643477554237	0.31616645066722976
0.1342724467919418	0.19262569485154807	0.21741542718305304	0.45568643117345703
0.07281940644322683	0.38365695315241327	0.10113053213144381	0.44239310827291606
0.03751018640721503	0.014381749639005232	0.010060792943100982	0.9380472710106788
0.002126247058642595	0.005816921137306099	0.9843361170302711	0.007720714773780176
0.030715181796148277	0.09949140428248426	0.0	0.8697934139213674
0.0	0.0	0.9980880013989644	0.0019119986010355866
0.0	0.0	0.9859525554355419	0.014047444564458082
0.0	0.05383116683254719	0.015407031063117936	0.9307618021043349
0.039841748931131245	0.17491240331127653	0.08789078614645446	0.6973550616111378
0.3336926444541959	0.0040173196280502005	0.1219339362493242	0.5403560996684297
<

SIN3A_GM12878_1.wtmx
>SIN3A	15	1
1	42	139	1
4	169	6	4
10	12	161	0
11	68	103	1
11	57	105	10
98	37	39	9
76	21	58	28
84	10	46	43
13	8	5	157
4	9	0	170
0	71	5	107
73	24	85	1
170	0	10	3
163	2	12	6
60	40	28	55
<

SIN3A_GM12878_2.wtmx
>SIN3A	15	1
10	0	52	2
2	4	0	58
1	33	0	30
10	8	26	20
1	58	0	5
0	58	0	6
28	9	10	17
3	0	9	52
9	1	54	0
2	0	62	0
11	40	0	13
41	2	11	10
53	1	10	0
0	64	0	0
6	30	26	2
<

SIN3A_GM12878_3.wtmx
>SIN3A	19	1
28	0	0	1
24	1	3	1
4	13	10	2
28	1	0	0
1	0	0	28
0	0	29	0
0	0	29	0
0	29	0	0
4	2	19	4
2	1	26	0
2	27	0	0
4	4	18	3
0	21	5	3
0	24	0	5
1	23	5	0
16	1	10	2
2	8	13	6
3	3	18	5
0	6	19	4
<

SIN3A_GM12878_4.wtmx
>SIN3A	19	1
0	2	3	15
1	19	0	0
17	2	1	0
2	0	18	0
1	17	1	1
19	0	0	1
0	19	1	0
1	19	0	0
10	0	7	3
4	6	1	9
0	0	20	0
1	1	18	0
20	0	0	0
0	19	1	0
19	0	1	0
0	0	20	0
2	14	2	2
5	1	11	3
3	13	4	0
<

SIN3A_GM12878_5.wtmx
>SIN3A	21	1
4	15	4	9
1	0	31	0
1	0	28	3
0	32	0	0
0	0	31	1
6	24	1	1
7	10	10	5
3	16	9	4
6	10	10	6
2	16	9	5
3	11	3	15
4	1	26	1
27	0	4	1
1	0	0	31
1	0	31	0
23	0	7	2
0	32	0	0
2	1	29	0
0	10	3	19
12	18	0	2
18	3	9	2
<

SP1_FB_1.wtmx
>SP1	15	0.001
0.418103	0.146552	0.314655	0.120690 
0.357759	0.073276	0.538793	0.030172 
0.198276	0.000000	0.659483	0.142241 
0.280172	0.000000	0.719828	0.000000 
0.021552	0.000000	0.978448	0.000000 
0.000000	0.021552	0.978448	0.000000 
0.047414	0.814655	0.000000	0.137931 
0.038793	0.000000	0.961207	0.000000 
0.000000	0.000000	0.913793	0.086207 
0.133621	0.000000	0.836207	0.030172 
0.168103	0.193966	0.556034	0.081897 
0.125000	0.689655	0.025862	0.159483 
0.107759	0.456897	0.206897	0.228448 
0.254310	0.129310	0.262931	0.353448 
0.215517	0.172414	0.512931	0.099138 
<

SP1_GM12878_1.wtmx
>SP1	14	1
68	191	90	65
41	155	34	184
26	62	90	236
29	227	76	82
0	191	18	205
19	140	173	82
414	0	0	0
0	0	0	414
0	0	0	414
2	0	412	0
1	1	412	0
45	204	36	129
7	183	40	184
123	88	138	65
<

SP1_GM12878_2.wtmx
>SP1	11	1
38	146	84	56
0	126	31	167
28	108	146	42
302	0	22	0
0	31	0	293
16	0	0	308
0	0	322	2
0	0	324	0
64	147	31	82
21	110	51	142
86	56	142	40
<

SP1_GM12878_3.wtmx
>SP1	15	1
85	27	70	21
71	11	116	5
41	0	140	22
73	0	130	0
0	1	202	0
3	0	200	0
8	176	0	19
15	0	187	1
0	0	192	11
30	0	152	21
49	38	95	21
29	119	20	35
19	96	43	45
48	40	45	70
48	42	90	23
<

SP1_GM12878_4.wtmx
>SP1	28	1
9	4	19	1
4	2	27	0
3	23	5	2
6	8	7	12
7	6	19	1
2	16	8	7
10	13	7	3
7	5	17	4
7	10	14	2
0	13	14	6
27	4	2	0
33	0	0	0
32	0	1	0
25	0	5	3
0	31	1	1
2	29	2	0
0	30	0	3
0	0	33	0
0	0	33	0
26	7	0	0
6	6	19	2
6	20	3	4
6	10	16	1
3	9	17	4
11	2	14	6
3	1	24	5
12	9	7	5
14	4	4	11
<

SP1_GM12878_5.wtmx
>SP1	28	1
7	3	8	12
3	10	4	13
2	4	1	23
4	10	14	2
17	3	3	7
3	5	4	18
3	0	3	24
5	3	21	1
5	2	23	0
2	6	0	22
1	14	1	14
10	3	15	2
3	13	8	6
7	8	4	11
10	4	10	6
1	16	3	10
7	3	7	13
4	9	7	10
5	21	0	4
0	3	3	24
0	1	29	0
0	6	0	24
0	29	0	1
22	6	1	1
8	15	5	2
0	0	1	29
0	26	0	4
21	3	1	5
<

SP1_HOCO_C.wtmx
>SP1	19	0.001
0.18147213365290954	0.1890318548759946	0.5313913471655987	0.09810466430549714
0.2199031898108844	0.17406693802784284	0.4706371565917593	0.13539271556951346
0.164294054001353	0.14046880056566954	0.5938563875471654	0.101380757885812
0.25982276073674887	0.19995188613102274	0.4446527068403813	0.09557264629184707
0.35816943972857385	0.177804503966803	0.3188877923461344	0.14513826395848883
0.21326760327076058	0.12605654959807178	0.5829084171493987	0.077767429981769
0.1078292076701341	0.021797771170118805	0.7297613681727834	0.14061165298696368
0.16212660105587762	0.004772970146363414	0.8268391082648437	0.0062613205329150965
0.003029794700281242	0.0046108106004726325	0.9884803842919971	0.0038790104072489785
0.006550486738349894	0.011550343569884923	0.9809403448903528	0.0009588248014125485
0.1828336939747813	0.6475825030970215	0.02121880413551276	0.1483649987926844
0.017381605294819982	0.009670668528895072	0.9399357128647151	0.03301201331156976
0.014935363314562397	0.014833826126117366	0.929079847054855	0.041150963504465274
0.16436677034240602	0.050091734823717586	0.7447701835148234	0.04077131131905307
0.08476511828261143	0.0704910309236734	0.7983072445943834	0.04643660619933166
0.14730040772545117	0.5489453077033518	0.19135753667791244	0.11239674789328467
0.09518522226564075	0.4326712255597177	0.261796048808781	0.21034750336586064
0.26934720782634153	0.1569680731056367	0.3713485193505895	0.20233619971743225
0.20694830877637788	0.2250223603223425	0.4744938125828175	0.09353551831846225
<

SP1_HOCO_S.wtmx
>SP1	11	0.001
0.1956752520244457	0.12702471235371654	0.5949727811186595	0.08232725450317827
0.08596099100876727	0.029737349849824495	0.7492549345313061	0.1350467246101021
0.16954645399357612	0.012220129436222612	0.8155477154476956	0.0026857011225057694
0.0020268793478638567	0.01298234462497044	0.9840135563800507	0.0009772196471149906
0.026173112168918964	0.00549026567471482	0.9670362960755128	0.00130032608085351
0.23195416909235284	0.6440709464963428	0.017573432491199248	0.10640145192010507
0.0345590867402089	0.012163688473573797	0.9293424426115482	0.023934782174669166
0.003934250004152509	0.010278520095551648	0.9552121828034486	0.03057504709684723
0.15998103923791399	0.02580032285522712	0.7724622302949309	0.04175640761192797
0.0756763774668208	0.07301309983548726	0.8017072754923104	0.04960324720538155
0.14889978927270567	0.5374376044682266	0.1876198530340184	0.12604275322504935
<

SPI1_FB_1.wtmx
>SPI1	15	0.001
0.694000	0.042000	0.102000	0.162000 
0.706000	0.038000	0.128000	0.128000 
0.638000	0.012000	0.086000	0.264000 
0.128000	0.036000	0.824000	0.012000 
0.642000	0.070000	0.284000	0.004000 
0.076000	0.000000	0.924000	0.000000 
0.000000	0.000000	0.998000	0.002000 
1.000000	0.000000	0.000000	0.000000 
0.986000	0.000000	0.000000	0.014000 
0.018000	0.342000	0.640000	0.000000 
0.012000	0.000000	0.004000	0.984000 
0.002000	0.016000	0.982000	0.000000 
0.750000	0.068000	0.158000	0.024000 
0.566000	0.062000	0.292000	0.080000 
0.772000	0.098000	0.052000	0.078000 
<

SPI1_GM12878_1.wtmx
>SPI1	15	1
377	18	42	63
376	14	51	59
339	6	39	116
65	22	405	8
321	42	136	1
50	0	450	0
0	0	500	0
500	0	0	0
495	0	0	5
9	146	345	0
6	0	3	491
1	9	490	0
346	38	105	11
269	37	148	46
366	53	33	48
<

SPI1_GM12878_2.wtmx
>SPI1	11	1
13	45	3	33
0	76	0	18
18	63	0	13
6	88	0	0
58	0	0	36
0	55	39	0
9	85	0	0
0	94	0	0
54	30	0	10
0	87	7	0
48	22	0	24
<

SPI1_GM12878_3.wtmx
>SPI1	15	1
8	25	21	7
12	23	0	26
17	18	17	9
7	13	23	18
0	19	9	33
0	17	0	44
0	0	0	61
0	61	0	0
32	16	0	13
0	36	14	11
0	12	0	49
0	0	0	61
0	40	0	21
0	47	0	14
6	24	0	31
<

SPI1_GM12878_4.wtmx
>SPI1	15	1
1	3	12	0
2	7	1	6
0	16	0	0
0	0	0	16
1	7	8	0
12	0	0	4
6	9	1	0
0	16	0	0
0	0	0	16
0	0	16	0
8	8	0	0
0	10	0	6
4	2	2	8
9	7	0	0
16	0	0	0
<

SPI1_GM12878_5.wtmx
>SPI1	15	1
8	0	8	3
2	5	12	0
1	18	0	0
19	0	0	0
1	1	17	0
18	0	1	0
16	0	2	1
0	17	1	1
0	1	0	18
0	2	13	4
18	0	0	1
9	0	7	3
18	1	0	0
9	5	5	0
8	0	2	9
<

SPI1_HOCO_A.wtmx
>SPI1	17	0.001
0.40280401335364696	0.1725863883814367	0.2582986645799463	0.16631093368497002
0.5140032777802628	0.08964920121256878	0.33199986107975954	0.06434765992740893
0.7673418175444987	0.03985074567659029	0.10063533609601114	0.09217210068289981
0.8109485896942139	0.014952474225158989	0.0954673981407066	0.0786315379399204
0.7277893539160304	0.007971130586329948	0.05862562266993434	0.2056138928277053
0.12206049216727277	0.03647518285635234	0.8244046635831042	0.017059661393270874
0.6373939408836596	0.0673057799491175	0.2910186923574863	0.004281586809736447
0.09396709270842957	0.001955352297337392	0.904077554994233	0.0
0.0	0.0	1.0	0.0
1.0	0.0	0.0	0.0
0.9909472374908734	0.0	0.0	0.009052762509126627
0.020888194326479214	0.2956406201800843	0.6834711854934366	0.0
0.020808802722700484	0.02266688168413441	0.015924195022017352	0.9406001205711478
0.0023022361916449044	0.03306699195018453	0.9646307718581706	0.0
0.6663444548147598	0.07594231307668337	0.23182331315645097	0.02588991895210575
0.4879106517644184	0.07455944508393234	0.337587728949292	0.09994217420235722
0.6519392083800107	0.1097106411539649	0.12707960756985295	0.1112705428961713
<

SRF_FB_1.wtmx
>SRF	14	0.001
0.256410	0.282051	0.123077	0.338462 
0.074359	0.125641	0.030769	0.769231 
0.020513	0.082051	0.256410	0.641026 
0.187179	0.169231	0.364103	0.279487 
0.000000	1.000000	0.000000	0.000000 
0.000000	0.987179	0.000000	0.012821 
0.207692	0.035897	0.000000	0.756410 
0.066667	0.000000	0.000000	0.933333 
0.843590	0.010256	0.038462	0.107692 
0.030769	0.010256	0.000000	0.958974 
0.579487	0.000000	0.002564	0.417949 
0.202564	0.007692	0.007692	0.782051 
0.025641	0.000000	0.974359	0.000000 
0.000000	0.002564	0.997436	0.000000 
<

SRF_GM12878_1.wtmx
>SRF	18	1
57	39	41	67
32	44	25	103
20	34	35	115
27	23	112	42
1	198	0	5
0	196	0	8
63	9	2	130
39	3	7	155
147	0	17	40
17	7	1	179
121	2	0	81
53	0	8	143
7	0	196	1
2	1	199	2
33	35	81	55
34	130	16	24
138	9	23	34
41	41	37	85
<

SRF_GM12878_2.wtmx
>SRF	30	1
2	91	43	20
17	120	7	12
4	46	54	52
0	122	34	0
10	56	71	19
7	92	43	14
0	102	22	32
6	111	18	21
28	98	4	26
13	0	82	61
0	107	36	13
10	91	28	27
0	85	48	23
7	124	12	13
17	92	18	29
14	57	66	19
24	81	22	29
15	94	34	13
9	91	42	14
5	134	9	8
27	44	50	35
0	88	39	29
12	105	25	14
6	93	23	34
7	71	57	21
0	128	20	8
4	67	45	40
2	55	66	33
11	90	32	23
22	92	26	16
<

SRF_GM12878_3.wtmx
>SRF	30	1
3	2	1	8
12	0	1	1
4	5	4	1
13	0	1	0
0	0	14	0
13	0	0	1
13	1	0	0
14	0	0	0
2	5	0	7
9	3	0	2
2	1	9	2
1	11	1	1
1	6	0	7
2	1	2	9
4	0	10	0
11	1	2	0
1	2	0	11
0	1	1	12
2	0	11	1
1	0	12	1
1	5	0	8
0	0	2	12
10	0	3	1
0	13	0	1
14	0	0	0
3	0	8	3
0	10	3	1
2	1	0	11
6	4	0	4
1	1	11	1
<

SRF_GM12878_4.wtmx
>SRF	15	1
7	5	38	3
2	45	0	6
0	0	4	49
0	53	0	0
3	0	37	13
2	0	51	0
8	25	10	10
10	0	43	0
10	36	2	5
0	0	3	50
0	48	3	2
0	8	35	10
21	0	26	6
0	41	1	11
9	4	0	40
<

SRF_GM12878_5.wtmx
>SRF	15	1
39	0	1	13
26	1	18	8
39	1	5	8
9	0	44	0
19	3	28	3
51	0	2	0
49	0	2	2
16	10	22	5
26	0	7	20
3	0	48	2
36	1	16	0
47	4	2	0
43	0	5	5
14	9	19	11
20	9	7	17
<

SRF_HOCO_A.wtmx
>SRF	18	0.001
0.41270575826988426	0.21014543531757104	0.1813782125974399	0.19577059381510484
0.18444320223101893	0.2007650020909065	0.17928886890708398	0.4355029267709905
0.11810069114110873	0.167221550363021	0.022099003227913916	0.6925787552679563
0.04185007197608998	0.2758264896520111	0.2678699302333416	0.4144535081385573
0.1353222841134182	0.18102094639327326	0.2780429630981578	0.40561380639515066
0.012063813598587336	0.9207272163628933	0.00842303454019109	0.05878593549832822
0.0017936366628579527	0.9022226236747785	0.009935857834266162	0.08604788182809736
0.18410740226714262	0.09521593634601559	0.009723774617114645	0.7109528867697271
0.0842488683492153	0.027447804541114718	0.20961885082564222	0.6786844762840277
0.48155165355899365	0.2639694936483465	0.04461133323649846	0.20986751955616145
0.01981191205491132	0.2642156217511472	0.007680780198443664	0.7082916859954977
0.38041822272827497	0.04992378727341403	0.031667955513647	0.537990034484664
0.07537256908891367	0.20995555717597011	0.047693281896310245	0.6669785918388059
0.21294820507165088	0.0020067285032323396	0.7266963124939211	0.05834875393119559
0.028557263602770867	0.02066087646881511	0.9115958425028474	0.039186017425566745
0.13698165604110357	0.45306909796675726	0.2214169792744969	0.1885322667176422
0.11385980453978423	0.6249339735508198	0.10699654206378345	0.15420967984561257
0.3607736908359558	0.1269356973068818	0.0865672469448858	0.4257233649122766
<

TCF12_FB_1.wtmx
>TCF12	11	0.001
0.340426	0.202128	0.325532	0.131915 
0.170213	0.453191	0.312766	0.063830 
0.504255	0.087234	0.165957	0.242553 
0.117021	0.202128	0.680851	0.000000 
0.000000	1.000000	0.000000	0.000000 
1.000000	0.000000	0.000000	0.000000 
0.000000	0.072340	0.927660	0.000000 
0.040426	0.661702	0.297872	0.000000 
0.000000	0.000000	0.000000	1.000000 
0.000000	0.000000	1.000000	0.000000 
0.027660	0.251064	0.314894	0.406383 
<

TCF12_GM12878_1.wtmx
>TCF12	11	1
157	89	154	68
90	193	153	32
226	44	105	93
64	106	298	0
0	468	0	0
468	0	0	0
0	6	462	0
18	285	165	0
0	0	0	468
0	0	468	0
12	145	132	179
<

TCF12_GM12878_3.wtmx
>TCF12	8	1
29	89	67	0
105	80	0	0
0	185	0	0
185	0	0	0
0	60	83	42
0	176	9	0
0	0	0	185
0	0	185	0
<

TCF12_GM12878_4.wtmx
>TCF12	11	1
16	96	9	14
19	74	0	42
9	126	0	0
44	64	0	27
45	9	35	46
21	114	0	0
13	118	0	4
0	135	0	0
54	81	0	0
0	135	0	0
117	0	0	18
<

TCF12_GM12878_5.wtmx
>TCF12	15	1
0	10	7	45
8	21	9	24
2	28	4	28
13	25	10	14
15	7	32	8
12	15	8	27
13	0	0	49
24	12	4	22
0	0	0	62
0	1	48	13
57	1	0	4
8	28	26	0
1	0	0	61
3	57	0	2
62	0	0	0
<

TCF3_FB_1.wtmx
>TCF3	11	0.001
0.225248	0.292079	0.400990	0.081683 
0.247525	0.405941	0.225248	0.121287 
0.430693	0.205446	0.210396	0.153465 
0.376238	0.200495	0.423267	0.000000 
0.000000	1.000000	0.000000	0.000000 
1.000000	0.000000	0.000000	0.000000 
0.000000	0.433168	0.522277	0.044554 
0.000000	1.000000	0.000000	0.000000 
0.000000	0.000000	0.000000	1.000000 
0.000000	0.000000	1.000000	0.000000 
0.000000	0.311881	0.465347	0.222772 
<

TCF3_GM12878_1.wtmx
>TCF3	11	1
91	118	162	33
100	164	91	49
174	83	85	62
152	81	171	0
0	404	0	0
404	0	0	0
0	175	211	18
0	404	0	0
0	0	0	404
0	0	404	0
0	126	188	90
<

TCF3_GM12878_3.wtmx
>TCF3	11	1
11	10	36	19
19	2	16	39
9	4	26	37
28	30	0	18
0	0	0	76
0	10	65	1
74	0	0	2
3	14	58	1
0	0	0	76
8	68	0	0
76	0	0	0
<

TCF3_GM12878_4.wtmx
>TCF3	15	1
0	43	10	0
1	48	1	3
0	47	0	6
3	33	0	17
16	7	2	28
2	41	9	1
0	53	0	0
0	50	0	3
8	36	2	7
5	48	0	0
38	1	3	11
3	17	33	0
0	43	10	0
0	41	0	12
11	33	0	9
<

TCF3_GM12878_5.wtmx
>TCF3	15	1
0	16	0	0
11	5	0	0
0	16	0	0
16	0	0	0
0	16	0	0
15	0	0	1
3	10	3	0
9	5	2	0
0	11	0	5
13	0	0	3
0	16	0	0
11	3	1	1
0	16	0	0
12	4	0	0
0	12	4	0
<

USF1_FB_1.wtmx
>USF1	11	0.001
0.076000	0.336000	0.534000	0.054000 
0.190000	0.292000	0.450000	0.068000 
0.064000	0.432000	0.114000	0.390000 
0.000000	1.000000	0.000000	0.000000 
0.988000	0.004000	0.006000	0.002000 
0.000000	0.866000	0.006000	0.128000 
0.008000	0.006000	0.986000	0.000000 
0.000000	0.000000	0.000000	1.000000 
0.000000	0.000000	1.000000	0.000000 
0.888000	0.052000	0.060000	0.000000 
0.000000	0.844000	0.024000	0.132000 
<

USF1_GM12878_1.wtmx
>USF1	15	1
43	222	150	84
35	223	175	66
49	203	182	65
48	213	195	43
75	157	235	32
19	213	90	177
0	499	0	0
494	0	3	2
0	476	0	23
4	2	493	0
0	1	0	498
0	0	499	0
457	10	29	3
0	439	8	52
37	289	100	73
<

USF1_GM12878_2.wtmx
>USF1	11	1
16	20	59	5
19	9	72	0
0	0	2	98
0	100	0	0
100	0	0	0
0	90	10	0
22	13	65	0
0	0	0	100
0	0	100	0
45	14	31	10
8	48	21	23
<

USF1_GM12878_3.wtmx
>USF1	21	1
22	0	0	0
0	21	1	0
0	0	0	22
19	1	0	2
0	22	0	0
19	0	2	1
9	4	1	8
1	5	2	14
0	2	0	20
0	22	0	0
0	22	0	0
0	22	0	0
20	0	2	0
2	0	20	0
4	14	4	0
6	4	7	5
0	2	5	15
1	10	6	5
0	22	0	0
1	17	2	2
2	5	3	12
<

USF1_GM12878_4.wtmx
>USF1	13	1
9	35	0	20
0	23	13	28
4	39	12	9
0	33	8	23
5	29	25	5
64	0	0	0
0	0	0	64
1	0	0	63
0	0	64	0
0	0	64	0
0	40	0	24
0	33	9	22
19	17	24	4
<

USF1_GM12878_5.wtmx
>USF1	11	1
33	0	10	0
34	0	0	9
7	18	17	1
43	0	0	0
0	0	0	43
0	0	43	0
0	0	43	0
2	41	0	0
1	10	27	5
2	1	37	3
2	40	0	1
<

USF1_HOCO_A.wtmx
>USF1	10	0.001
0.23042080547340926	0.11296597307522388	0.582483167772882	0.07413005367848474
0.1627287907000055	0.004795614704513929	0.8324755945954805	0.0
0.017433437908768553	0.11045424843397837	0.02381702820241952	0.8482952854548336
0.0	0.9981761260422118	0.0018238739577881632	0.0
0.999713202783337	0.0002867972166629913	0.0	0.0
0.002344980802870495	0.9377763031437886	0.023666340332709288	0.03621237572063156
0.08490127582155332	0.00537439839235406	0.9097243257860926	0.0
0.004708839329837352	0.0026147780706954767	0.004705114730157537	0.9879712678693096
0.0	0.0	1.0	0.0
0.3618690464658746	0.13287240937286918	0.415902459858317	0.08935608430293927
<

USF2_FB_1.wtmx
>USF2	11	0.001
0.076000	0.336000	0.534000	0.054000 
0.190000	0.292000	0.450000	0.068000 
0.064000	0.432000	0.114000	0.390000 
0.000000	1.000000	0.000000	0.000000 
0.988000	0.004000	0.006000	0.002000 
0.000000	0.866000	0.006000	0.128000 
0.008000	0.006000	0.986000	0.000000 
0.000000	0.000000	0.000000	1.000000 
0.000000	0.000000	1.000000	0.000000 
0.888000	0.052000	0.060000	0.000000 
0.000000	0.844000	0.024000	0.132000 
<

USF2_GM12878_1.wtmx
>USF2	15	1
45	203	130	114
55	216	135	86
50	179	186	77
37	203	212	40
95	147	215	35
22	219	58	193
0	492	0	0
491	0	1	0
0	435	0	57
6	5	481	0
0	0	0	492
0	0	492	0
436	24	26	6
0	427	9	56
57	252	84	99
<

USF2_GM12878_2.wtmx
>USF2	8	1
0	120	0	0
120	0	0	0
0	89	1	30
5	9	106	0
0	0	0	120
0	0	120	0
120	0	0	0
0	90	10	20
<

USF2_GM12878_3.wtmx
>USF2	21	1
11	2	11	1
25	0	0	0
0	23	2	0
0	0	0	25
22	1	0	2
0	25	0	0
22	0	2	1
11	2	2	10
3	7	2	13
0	2	0	23
0	24	0	1
0	25	0	0
0	25	0	0
22	0	2	1
1	0	23	1
4	16	2	3
6	5	9	5
0	3	5	17
1	10	9	5
0	24	0	1
2	17	1	5
<

USF2_GM12878_4.wtmx
>USF2	15	1
21	46	9	24
7	24	21	48
4	60	20	16
0	41	9	50
7	35	44	14
100	0	0	0
1	5	0	94
0	0	0	100
0	0	100	0
0	0	100	0
5	68	0	27
0	50	10	40
38	17	38	7
29	23	37	11
22	21	46	11
<

USF2_GM12878_5.wtmx
>USF2	11	1
30	0	1	0
30	0	0	1
8	5	15	3
31	0	0	0
0	0	0	31
0	0	31	0
0	0	31	0
2	29	0	0
0	5	17	9
2	0	24	5
3	26	0	2
<

USF2_HOCO_A.wtmx
>USF2	19	0.001
0.21615098422106904	0.20752356940742236	0.44747699384202794	0.1288484525294808
0.20429668869738282	0.13904682089581558	0.5461334578340156	0.11052303257278609
0.11571201792766087	0.016105870547036945	0.8649405116637681	0.0032415998615341894
0.014703968420718779	0.04794176344200025	0.03687234279897334	0.9004819253383076
0.0017280143553116828	0.9982719856446883	0.0	0.0
0.9927540760296131	0.0	0.0035095889709261074	0.003736334999460818
0.0	0.9256399421751077	0.021627062838512918	0.05273299498637948
0.10191199797552299	0.0	0.898088002024477	0.0
0.0033514733029613654	0.007605691312029247	0.0038948067650106527	0.9851480286199987
0.0017944434322803315	0.0	0.99580379554098	0.0024017610267396228
0.3376477547139946	0.1682545834963254	0.39561996450080866	0.09847769728887135
0.05837922981340328	0.44861721452861497	0.2664779984176554	0.22652555724032641
0.11901481568687117	0.46558389336885975	0.33389847278082696	0.08150281816344214
0.25169307146335473	0.29792471607560467	0.33037823370095654	0.12000397876008415
0.1280832075872487	0.3706172221079505	0.3652584453169338	0.13604112498786705
0.12602448514314185	0.32972274218640507	0.3846929471562772	0.15955982551417586
0.16181153477086938	0.32600997838348106	0.38849361337009164	0.12368487347555794
0.1271090221986586	0.37903192056292384	0.3132080693486216	0.18065098788979603
0.12224545427536751	0.2745017376509922	0.3851593837048817	0.2180934243687587
<

YY1_FB_1.wtmx
>YY1	15	0.001
0.087683	0.298539	0.471816	0.141962 
0.123173	0.206681	0.553236	0.116910 
0.169102	0.298539	0.365344	0.167015 
0.162839	0.359081	0.367432	0.110647 
0.064718	0.050104	0.810021	0.075157 
0.054280	0.734864	0.114823	0.096033 
0.116910	0.638831	0.194154	0.050104 
0.029228	0.000000	0.951983	0.018789 
0.000000	1.000000	0.000000	0.000000 
0.000000	1.000000	0.000000	0.000000 
0.989562	0.008351	0.002088	0.000000 
0.000000	0.000000	0.000000	1.000000 
0.050104	0.501044	0.254697	0.194154 
0.068894	0.035491	0.016701	0.878914 
0.000000	0.083507	0.000000	0.916493 
<

YY1_GM12878_1.wtmx
>YY1	15	1
105	275	37	54
424	0	47	0
398	18	17	38
110	112	229	20
471	0	0	0
0	0	3	468
0	0	471	0
0	0	469	2
11	447	1	12
18	81	313	59
40	51	354	26
31	393	22	25
48	176	180	67
76	157	162	76
53	266	91	61
<

YY1_GM12878_2.wtmx
>YY1	19	1
3	0	37	7
1	43	0	3
0	47	0	0
46	0	0	1
0	1	0	46
2	23	8	14
4	2	2	39
2	1	1	43
7	1	24	15
18	8	19	2
12	9	11	15
12	2	6	27
15	8	18	6
19	7	11	10
0	5	40	2
0	2	33	12
4	7	35	1
7	27	8	5
29	6	7	5
<

YY1_GM12878_3.wtmx
>YY1	21	1
0	1	15	1
1	10	4	2
6	10	0	1
1	1	2	13
1	5	4	7
3	11	2	1
0	3	0	14
0	0	17	0
0	0	17	0
0	0	17	0
17	0	0	0
8	1	7	1
5	2	1	9
0	3	1	13
0	0	17	0
0	2	3	12
16	1	0	0
1	0	16	0
0	0	0	17
1	9	0	7
1	13	0	3
<

YY1_GM12878_5.wtmx
>YY1	8	1
8	58	0	9
60	0	11	4
0	61	0	14
0	0	0	75
0	0	0	75
0	75	0	0
0	75	0	0
0	0	66	9
<

ZEB1_FB_1.wtmx
>ZEB1	8	0.001
0.429577	0.185446	0.349765	0.035211 
0.000000	1.000000	0.000000	0.000000 
1.000000	0.000000	0.000000	0.000000 
0.000000	0.718310	0.199531	0.082160 
0.000000	1.000000	0.000000	0.000000 
0.000000	0.000000	0.000000	1.000000 
0.000000	0.000000	1.000000	0.000000 
0.007042	0.274648	0.521127	0.197183 
<

ZEB1_GM12878_1.wtmx
>ZEB1	11	1
29	283	65	59
101	64	78	193
0	344	0	92
436	0	0	0
0	436	0	0
0	436	0	0
0	0	0	436
0	0	436	0
30	119	166	121
84	173	145	34
47	210	119	60
<

ZEB1_GM12878_2.wtmx
>ZEB1	8	1
47	162	61	55
63	105	75	82
23	234	0	68
325	0	0	0
0	325	0	0
0	325	0	0
0	0	0	325
0	0	293	32
<

ZEB1_GM12878_3.wtmx
>ZEB1	15	1
0	38	2	8
25	9	0	14
0	37	0	11
44	1	0	3
0	44	0	4
2	46	0	0
0	5	0	43
2	4	42	0
0	35	1	12
32	6	8	2
0	45	3	0
26	20	2	0
0	43	0	5
24	19	0	5
2	35	0	11
<

ZEB1_GM12878_4.wtmx
>ZEB1	15	1
4	1	28	14
0	1	46	0
3	8	12	24
20	5	19	3
0	47	0	0
42	0	0	5
0	0	47	0
6	1	38	2
0	0	0	47
6	0	41	0
16	3	7	21
15	0	28	4
5	6	22	14
23	0	21	3
4	7	23	13
<

ZEB1_GM12878_5.wtmx
>ZEB1	15	1
1	0	4	5
1	0	9	0
10	0	0	0
9	1	0	0
9	0	0	1
0	0	9	1
3	4	3	0
8	0	0	2
0	1	9	0
8	0	2	0
9	0	1	0
2	2	6	0
0	0	0	10
0	0	10	0
5	0	4	1
<

ZEB1_HOCO_B.wtmx
>ZEB1	11	0.001
0.22011527797699307	0.23388990662456693	0.2296271703200892	0.31636764507835086
0.3409967751048429	0.3537745370264528	0.26453519155532784	0.04069349631337651
0.042875860082575525	0.9473130638856999	0.007656917719592457	0.002154158312132173
0.9871724069945771	0.0041430348789277035	0.003438882219203714	0.005245675907291492
0.029806882767966576	0.0	0.96473922701486	0.005453890217173436
0.0022614137501807768	0.0054487919227146344	0.9843315004840841	0.00795829384302039
0.10850852808149698	0.0037130088064166703	0.02098966524715674	0.8667887978649296
0.3385941837761564	0.009653895120837107	0.6372370076620191	0.01451491344098747
0.4234385019004337	0.09570366049438846	0.2162642197743975	0.2645936178307804
0.2507716374033003	0.15557545417258273	0.4697850042747233	0.1238679041493937
0.2055292537518401	0.29097225942733546	0.2690814285139669	0.2344170583068574
<

ZNF143_FB_1.wtmx
>ZNF143	15	0.001
0.023256	0.883721	0.046512	0.046512 
0.279070	0.023256	0.674419	0.023256 
0.302326	0.116279	0.418605	0.162791 
0.093023	0.023256	0.395349	0.488372 
0.000000	0.000000	1.000000	0.000000 
0.046512	0.720930	0.162791	0.069767 
0.511628	0.372093	0.069767	0.046512 
0.000000	0.209302	0.000000	0.790698 
0.046512	0.000000	0.744186	0.209302 
0.046512	0.860465	0.093023	0.000000 
0.023256	0.279070	0.023256	0.674419 
0.000000	0.023256	0.976744	0.000000 
0.000000	0.000000	1.000000	0.000000 
0.069767	0.000000	0.930233	0.000000 
0.883721	0.000000	0.116279	0.000000 
<

ZNF143_FB_2.wtmx
>ZNF143	21	0.001
0.337500	0.031250	0.612500	0.018750 
0.568750	0.018750	0.406250	0.006250 
0.981250	0.018750	0.000000	0.000000 
0.006250	0.993750	0.000000	0.000000 
0.006250	0.031250	0.000000	0.962500 
0.906250	0.056250	0.031250	0.006250 
0.000000	0.981250	0.012500	0.006250 
0.881250	0.037500	0.062500	0.018750 
0.481250	0.112500	0.118750	0.287500 
0.100000	0.275000	0.150000	0.475000 
0.025000	0.062500	0.025000	0.887500 
0.012500	0.943750	0.000000	0.043750 
0.000000	1.000000	0.000000	0.000000 
0.000000	1.000000	0.000000	0.000000 
0.781250	0.012500	0.206250	0.000000 
0.100000	0.100000	0.725000	0.075000 
0.393750	0.381250	0.206250	0.018750 
0.731250	0.018750	0.250000	0.000000 
0.081250	0.037500	0.487500	0.393750 
0.075000	0.175000	0.700000	0.050000 
0.018750	0.925000	0.031250	0.025000 
<

ZNF143_GM12878_1.wtmx
>ZNF143	21	1
161	38	274	25
208	30	248	12
452	35	7	4
5	472	8	13
6	38	13	441
414	42	24	18
3	472	9	14
393	33	62	10
270	48	51	129
52	176	65	205
31	24	7	436
4	479	2	13
2	496	0	0
0	490	4	4
396	1	97	4
45	42	361	50
181	182	109	26
341	16	132	9
54	25	204	215
32	102	334	30
18	451	15	14
<

ZNF143_GM12878_2.wtmx
>ZNF143	21	1
135	11	9	3
4	151	0	3
2	21	2	133
111	24	15	8
0	150	6	2
115	19	19	5
68	19	39	32
17	54	26	61
5	14	8	131
4	150	0	4
0	155	3	0
0	155	1	2
117	3	35	3
17	12	111	18
49	74	32	3
103	8	43	4
15	8	67	68
9	43	90	16
7	137	7	7
46	79	2	31
23	78	20	37
<

ZNF143_GM12878_3.wtmx
>ZNF143	14	1
0	0	36	0
1	0	35	0
1	0	35	0
32	1	1	2
15	8	11	2
7	5	9	15
1	4	1	30
0	0	36	0
3	0	5	28
36	0	0	0
0	0	36	0
0	0	1	35
0	17	2	17
0	27	1	8
<

ZNF143_GM12878_4.wtmx
>ZNF143	19	1
11	23	43	2
0	32	35	12
6	65	2	6
0	12	64	3
7	65	0	7
31	0	46	2
25	14	34	6
22	3	36	18
0	0	75	4
0	48	19	12
35	30	10	4
2	26	2	49
2	12	43	22
10	56	8	5
1	22	1	55
1	0	77	1
0	0	79	0
1	0	76	2
61	6	7	5
<
